# Supplementary material for: Involvement of Phosphatidylserine and Triacylglycerol in the Response of Sweet Potato Leaves to Salt Stress
Source: Front Plant Sci. 2019 Sep 10;10:1086. doi: 10.3389/fpls.2019.01086 (PMC6746921; doi:10.3389/fpls.2019.01086)
Supplement: Supplementary file 2 [file Table_2.xlsx]

## Sheet: Supplementary Table 2
Supplementary Table 2 Origianl data of root lipidome.X22-R-CK, root samples collected from the control Xu 22; X22-R-S, root samples collected from the NaCl-stressed Xu 22;X32-R-CK, root samples collected from the control Xu 32; X32-R-S, root samples collected from the NaCl-stressed Xu 32.
X22-R-CK1	X22-R-CK2	X22-R-CK3	X22-R-CK4	X22-R-S1	X22-R-S2	X22-R-S3	X22-R-S4	X32-R-CK1	X32-R-CK2	X32-R-CK3	X32-R-CK4	X32-R-S1	X32-R-S2	X32-R-S3	X32-R-S4	Accepted.Description
0	13.6996	0	0	0	0	0	15.2568	207.862	0	0	0	0	0	0	0	PA(13:0/12:0)
20.0322	0	0	0	0	0	0	0	9.17899	0	0	0	0	0	0	0	PA(13:0/18:2(9Z,12Z))
663.965	0	27.9534	88.0968	0	14.2556	39.7279	79.5872	529.687	108.658	90.5868	118.178	118.855	73.8664	91.4506	13.3051	PA(18:1(9Z)/22:4(7Z,10Z,13Z,16Z))
559.495	681.346	344.995	481.769	201.725	212.14	248.585	143.929	546.973	66.6612	154.274	568.419	537.31	2426.92	635.886	1122.08	PA(18:3(9Z,12Z,15Z)/22:1(11Z))
5281.41	4100.26	2714.54	3794.67	4258.15	4468.99	5311.72	4502.9	1333.42	410.3	288.509	375.237	339.589	251.158	430.866	357.445	PA(20:1(11Z)/18:4(6Z,9Z,12Z,15Z))
37.3444	0.235553	0	0	0	0.00129196	0	0	0	0.0408132	0	54.2939	0.330501	31.3185	33.6843	12.5414	PA(20:3(8Z,11Z,14Z)/22:2(13Z,16Z))
0	0	0	0	0	0	0	0	0	0	0	9.84475	23.2274	0	6.01676	0	PA(20:4(5Z,8Z,11Z,14Z)/22:2(13Z,16Z))
0	0	0	0	0	14.9975	0	0	0	0	12.8382	0	0	0	0	0	PA(21:0/22:2(13Z,16Z))
0	0	0	0	0	0	0	0	0	0	0	0	0	3.10809	0	7.521	PA(22:0/21:0)
2816.05	2487.18	1993.44	2308.7	2178.62	1756.65	2463.77	2744.65	3614.01	3650.39	2707.95	3102.08	3256.21	2642.27	3298.59	4246.57	PA(22:0/22:1(11Z))
979.81	955.287	843.453	663.349	1755.48	1199.18	1488.33	1780.03	1166.78	1038.61	706.912	793.717	858.238	768.769	1164.14	1274.08	PA(22:0/22:2(13Z,16Z))
7.71695	11.7551	24.3614	70.9509	0	1.51301	2.89156	0	0	14.2102	60.3795	2.60569	3.51349	0	0	0	PA(22:1(11Z)/20:0)
12.8322	11.0289	3.46555	20.4377	4.96889	4.86235	12.7901	9.01104	0	1.5413	0	0	1.27695	0	0	0	PA(22:2(13Z,16Z)/12:0)
19.5096	54.1107	11.7854	18.1404	0	0	6.74516	8.13624	210.853	317.661	223.05	371.174	791.47	800.991	94.8636	159.526	PA(22:2(13Z,16Z)/18:2(9Z,12Z))
2.71576	0	0	0	0	0	0	0	4.07892	9.20704	3.02149	3.36613	35.8577	5.414	8.80183	5.73241	PA(22:4(7Z,10Z,13Z,16Z)/18:0)
346.056	206.802	0	141.531	53.0716	80.376	146.898	124.839	1121.31	124.68	114.8	92.4961	532.638	44.0766	0	5.04875	PA(22:4(7Z,10Z,13Z,16Z)/20:2(11Z,14Z))
502.96	0	73.9445	93.8658	0	6.11677	86.3869	40.7944	167.131	36.2065	14.3885	8.32528	61.5937	58.1561	0	0	PA(18:2(9Z,12Z)/22:6(4Z,7Z,10Z,13Z,16Z,19Z))
310.898	81.7123	55.1956	24.8056	32.3942	69.0568	102.292	156.922	120.487	102.474	54.0838	61.3504	407.314	229.399	477.831	291.333	PA(18:3(9Z,12Z,15Z)/16:0)
70.5858	62.6815	159.479	92.6438	43.5683	38.7278	63.4208	158.242	15.3568	0	0	0	0	0	0	0	PA(O-16:0/14:1(9Z))
0	244.784	0	13.7909	168.085	141.899	172.347	217.177	179.549	110.275	184.799	131.049	120.231	145.821	88.8296	236.456	PA(P-16:0/12:0)
902.103	751.233	571.875	840.366	316.408	284.258	552.17	335.79	537.984	445.052	475.62	527.856	412.562	519.536	372.704	577.276	PA(P-16:0/13:0)
17.5335	8.30129	14.7337	11.6201	11.4224	9.79599	16.189	8.62094	0	6.96515	15.4903	0	520.198	229.603	100.815	351.571	PA(P-18:0/21:0)
0	0	0	0	0	0	0	0	0	0	0	0	88.602	0	0	24.8686	PA(P-20:0/19:0)
11.7124	3.44736	0.105135	5.48154	2.87151	9.12246	5.69897	12.7511	98.8063	74.5723	26.6635	31.3084	8.80826	0	0	0	PA(16:0/22:6(4Z,7Z,10Z,13Z,16Z,19Z))
295.892	163.021	172.829	169.151	85.7435	112.611	151.721	189.895	381.349	176.974	154.54	114.497	155.316	127.967	218.066	94.7491	LPA(0:0/18:0)
291.323	281.268	169.487	272.624	311.102	287.223	112.642	456.309	459.787	776.037	477.848	521.965	566.472	376.997	454.196	459.381	PA(21:0/0:0)
17855	337.139	7754.53	14508.7	12283.1	14200.2	15480.9	10696.2	7040.38	9474.03	7729.39	7535.93	5170.55	6187.28	5609.93	5406.96	PA(P-16:0/0:0)
0	0	0	0	0	0	0	0	17.0815	26.0412	55.5297	58.6873	20.5015	47.3696	131.251	46.8448	PE(17:0/20:5(5Z,8Z,11Z,14Z,17Z))
1109.55	0	357.122	602.95	823.385	612.988	912.049	936.376	710.603	737.206	626.189	627.602	681.079	533.695	455.194	657.12	PE(19:0/20:5(5Z,8Z,11Z,14Z,17Z))
957.406	650.187	18.1514	731.262	961.75	757.265	1011.96	1232.85	0	0	2.33261	0	0	0	0	0	PE(19:1(9Z)/15:0)
1508.8	0	484.782	1114.26	501.089	925.036	1111.05	100.187	423.392	567.036	610.105	910.166	489.722	671.059	480.468	217.31	PE(20:2(11Z,14Z)/22:6(4Z,7Z,10Z,13Z,16Z,19Z))
399.885	0	74.213	104.576	124.077	91.9756	210.876	120.213	67.6424	155.993	67.5742	108.788	50.3831	65.8478	4.6811	53.4223	PE(20:5(5Z,8Z,11Z,14Z,17Z)/20:5(5Z,8Z,11Z,14Z,17Z))
0	0	0	0	60.2031	27.6617	0	0	20.6529	53.9137	35.3323	24.2455	97.1428	19.9311	17.9482	55.8222	PE(21:0/20:5(5Z,8Z,11Z,14Z,17Z))
390.555	595.462	50.134	617.1	391.519	269.514	506.107	1009.91	9952.99	9854.38	2779.94	382.228	1117.26	29.8123	21.4098	32.7778	PE(22:0/20:5(5Z,8Z,11Z,14Z,17Z))
0	3.80826	0.0417716	0	0.0649697	1.08345	2.1475	1.36132	0	0	0	0.18351	0.860675	0	0.577338	0	PE(22:0/22:2(13Z,16Z))
45.4604	6.72455	0	2.41209	9.77344	7.55574	59.903	28.8748	5.07053	0	0	0	0	0	0	0	PE(22:0/22:6(4Z,7Z,10Z,13Z,16Z,19Z))
187.986	132.402	2.21986	146.581	228.23	287.73	169.398	229.78	161.941	317.826	395.655	277.792	370.273	73.7481	31.3659	82.0848	PE(22:1(11Z)/22:4(7Z,10Z,13Z,16Z))
94.4289	77.2293	0	60.8746	39.3982	45.3349	49.4617	35.9511	0	0	0	0	0	47.8463	0	106.285	PE(22:1(11Z)/22:6(4Z,7Z,10Z,13Z,16Z,19Z))
0	0	0	0	0	0	0	0	0	2.59764	0	0	12.1235	0	0	0	PE(22:2(13Z,16Z)/22:6(4Z,7Z,10Z,13Z,16Z,19Z))
58.7018	13.8605	0	4.70797	0.270218	3.71739	5.97227	5.65837	0	0	0	0	0	0	0	0	PE(22:4(7Z,10Z,13Z,16Z)/22:2(13Z,16Z))
0	64.0855	0	28.6882	37.3233	0	0	0	45.1978	124.486	39.1735	0	47.4017	8.3118	9.01648	0	PE(22:6(4Z,7Z,10Z,13Z,16Z,19Z)/21:0)
883.83	2984.55	0	0	0	588.853	155.454	0	0	0	0	0	0	0	0	0	PE(18:0/16:0)
222.24	0	35.1403	14.4912	10.0104	34.687	87.7347	129.322	151.743	59.1931	70.3595	98.8679	41.4004	25.6019	38.2707	36.7331	PE(17:0/22:6(4Z,7Z,10Z,13Z,16Z,19Z))
58.8338	32.0554	9.80696	4.26728	0	0	0	7.03331	0	0	0	6.29244	24.5292	4.31141	6.47491	0	PE(O-16:0/12:0)
268.986	173.571	83.5235	124.923	168.51	163.337	199.378	304.856	8776.44	12408.7	8804.68	10715.5	8728.26	8438.3	6856.04	7444.11	PE(O-18:0/14:0)
0	0	0	0	0	0	0	0	12.4493	22.8575	8.31637	3.39123	11.9954	0	0	0.377842	PE(O-18:0/17:0)
165.793	80.8945	126.22	114.88	134.532	58.3198	47.74	109.578	149.605	49.5464	32.2731	40.4527	336.787	19.0982	55.7706	77.8469	PE(O-18:0/18:2(9Z,12Z))
829.659	731.813	380.423	645.681	551.734	608.556	672.66	118.466	0	0	0	0	0	0	0	0	PE(O-20:0/19:0)
6.02698	4.28308	2.96308	5.38439	0.55073	2.59413	3.95468	0.678941	1061.84	1007.5	989.042	1114.11	1577.22	963.907	1120.34	1147.79	PE(O-20:0/20:5(5Z,8Z,11Z,14Z,17Z))
0	0	163.747	91.5127	163.141	10.5079	0	0	587.946	478.168	549.369	320.088	440.602	446.291	388.664	375.961	PE(O-20:0/22:6(4Z,7Z,10Z,13Z,16Z,19Z))
18783.3	0	14204.9	21064.2	15752.7	12719.4	17132.7	15497.6	12370	11330.3	8934.39	8852.94	4708.97	7459.39	7872.38	9148.58	PE(P-18:0/17:2(9Z,12Z))
83.1095	39.1616	38.1816	14.7434	54.0269	44.0143	0	23.6421	0	0	0	0	0	104.22	27.4851	99.5617	PE(P-18:0/22:4(7Z,10Z,13Z,16Z))
22.6741	0.00290144	0	1.04966	0	0	0	0.0705215	37.6696	0.256655	0	0	90.7862	0	0	0	PE(P-20:0/16:1(9Z))
290.613	231.697	171.793	278.519	257.672	239.106	193.567	260.149	0	0	0	0	0	2.09596	0	0	PE(P-20:0/17:2(9Z,12Z))
180.856	118.633	45.3191	130.343	155.919	151.812	208.214	168.744	152.565	237.306	148.149	196.231	165.328	126.51	71.5546	10.5195	PE(P-20:0/22:2(13Z,16Z))
607.258	606.135	550.255	637.124	600.238	432.956	610.382	652.677	866.877	936.252	1030.22	1686.5	902.089	2468.46	2086.92	1493.42	PE(16:0/16:0)
389.688	33.4489	7.58147	16.3341	0	0	7.60401	7.55101	7.93145	5.56655	14.1013	0	67.2986	55.2447	0	0	PE(18:0/22:6(4Z,7Z,10Z,13Z,16Z,19Z))
1095.91	0	765.231	818.849	374.297	237.678	537.237	625.56	847.224	638.967	610.368	764.747	412.191	563.897	437.381	496.902	PE(21:0/22:6(4Z,7Z,10Z,13Z,16Z,19Z))
54.4541	62.3437	32.4563	45.0631	90.0905	78.035	1.21179	53.9465	42.967	81.3504	61.4125	57.9726	92.1822	68.3514	41.257	29.0673	LysoPE(0:0/18:1(9Z))
1492.31	1079.91	870.364	1470.69	1189.01	1147.15	1596.59	1163.08	1071.68	1276.14	924.931	928.09	661.644	1037.6	780.553	639.725	LysoPE(0:0/18:2(9Z,12Z))
303.764	211.175	94.9255	174.7	108.34	168.669	286.188	123.931	103.039	208.282	122.965	113.822	73.7928	114.223	76.9154	49.0813	LysoPE(0:0/20:2(11Z,14Z))
0	17.9124	26.7694	30.9758	3.06561	0	0	3.38308	2.1964	0.0756183	0	4.98157	65.2542	49.044	6.17932	6.24399	LysoPE(20:4(8Z,11Z,14Z,17Z)/0:0)
2309.93	2807.19	3195.26	2813.53	2383.96	1953.99	2322.04	3947.95	4612.06	3719.11	3998.4	4340.37	3640.68	3155.99	4859.63	2282.24	PE(21:0/0:0)
21.7474	38.8239	18.9894	0	6.95342	9.02542	44.5974	7.68645	46.4338	92.7576	33.6519	54.6338	60.4696	102.822	65.9194	5.17859	PE(18:3(9Z,12Z,15Z)/0:0)
535.092	0	271.519	406.869	583.884	394.386	726.805	401.602	564.006	327.836	457.58	444.509	226.885	333.844	410.218	477.318	PC(17:2(9Z,12Z)/16:0)
244.672	10.9478	210.552	90.9667	2.91363	0	0	0	0	0	0	0	0	0	0	0	PC(17:2(9Z,12Z)/20:0)
3869.57	0	1578.86	3210.86	916.121	998.064	1987.64	1221.48	1231.33	1477.05	894.63	1197.84	956.468	1342.56	650.737	510.259	PC(18:3(6Z,9Z,12Z)/20:5(5Z,8Z,11Z,14Z,17Z))
0	0	0	0	0	0	0	0	0	0	2.71814	88.4167	50.0747	19.1352	79.3861	23.5815	PC(19:1(9Z)/16:1(9Z))
841.537	0	207.925	402.434	68.4772	72.1486	139.845	93.1147	172.404	184.819	52.8682	139.747	156.191	154.763	5.32722	0	PC(20:2(11Z,14Z)/18:3(6Z,9Z,12Z))
5532.46	0	2428.99	4980.05	3379.4	2742.79	3874.05	2374.34	2252.13	2620.78	1866.8	2221.25	1549.61	1717.52	938.217	1114.26	PC(20:2(11Z,14Z)/20:5(5Z,8Z,11Z,14Z,17Z))
26.8799	3.96042	0	8.19001	0	0	0	0	10.7388	0	0	0	6.46093	0	0	0	PC(20:3(8Z,11Z,14Z)/15:1(9Z))
452.207	554.896	292.679	476.67	228.718	235.67	0	216.474	224.119	224.584	206.448	275.549	287.342	415.487	347.283	500.42	PC(20:4(5Z,8Z,11Z,14Z)/18:4(6Z,9Z,12Z,15Z))
321.911	330.824	328.095	297.945	280.628	247.113	310.259	309.633	448.604	426.641	324.856	290.107	454.569	319.221	319.885	361.675	PC(21:0/20:0)
271.46	225.478	196.465	218.245	267.969	206.708	274.313	346.913	380.731	360.742	246.932	175.523	171.306	26.6886	238.803	89.2501	PC(21:0/20:1(11Z))
0	0	0	0	0	0	0	0	0	0	0	81.3309	20.9911	867.176	299.965	613.084	PC(21:0/20:5(5Z,8Z,11Z,14Z,17Z))
2384.23	1593	1180.51	1685.45	1908.72	2155.6	2686.82	2236.76	2512.69	3624.68	2334.22	2554.56	2160.84	1771.16	1741.75	2314.43	PC(22:0/20:5(5Z,8Z,11Z,14Z,17Z))
0	0	5668.09	7042.45	4740.17	3326.68	4689.69	4567.61	5258.01	4572.51	4910.46	4941.69	3390.91	4215.55	4092.77	4557.98	PC(22:1(11Z)/20:5(5Z,8Z,11Z,14Z,17Z))
0	0	0	95.9429	0	0	0	91.917	0	0	0	0	0	0	0	0	PC(22:1(11Z)/22:2(13Z,16Z))
8.74664	20.2694	22.855	16.5058	28.4389	20.547	30.9555	16.2528	8.68463	15.956	21.3194	50.3892	66.239	67.1847	62.7684	47.1867	PC(22:6(4Z,7Z,10Z,13Z,16Z,19Z)/22:2(13Z,16Z))
0.0310452	0.103041	0	0	0	0.0539581	0	0.0383018	0	0	0.000810877	1.40487	0.680913	0	0	0.00119087	PC(O-16:0/12:0)
55.0873	11.292	3.22775	11.0918	7.62343	14.8187	13.3862	9.21483	0	0	0	0	0	0	0	0	PC(O-20:0/18:3(9Z,12Z,15Z))
16.4968	53.8332	14.6357	31.5606	4.58085	3.31185	9.93635	16.6429	57.7917	48.7865	58.3134	24.3141	25.7448	12.8914	111.45	12.8715	PC(P-18:0/22:4(7Z,10Z,13Z,16Z))
0	0	0	0	0	0	0	0	0	0	0	0	52.8268	0	0	8.04323	PC(P-20:0/22:4(7Z,10Z,13Z,16Z))
0	0	0	0	0	0	0	0	8.13134	0	0	0	260.529	4.89643	0	133.209	PC(P-20:0/22:6(4Z,7Z,10Z,13Z,16Z,19Z))
633.273	567.324	400.931	772.239	566.045	439.856	652.874	629.263	477.486	644.873	583.335	493.582	342.644	444.727	332.074	275.038	PC(14:0/O-1:0)
130.832	109.145	0	150.716	9.75171	94.7332	158.536	226.541	2.78095	0.450422	0	2.56216	0	3.14832	3.52518	1.27878	PC(16:0/O-16:0)
0	0	0	0	0	0	0	0	0	0	0	0	65.0314	0	0	4.56408	PC(16:0/9:0(CHO))
0	0	0	0	0	0	0	0	0	0	0	11.5212	0	162.136	354.291	521.315	PC(O-16:0/O-18:0)
5.02806	3.32668	0	0	6.73278	0	2.72324	3.53643	0	0	0	0	3.01481	0	0	0	PC(O-18:1(9Z)/O-1:0)
0.0434874	0.0111208	0	0	0.436509	0.348317	0	0	0	0	0	0	0	0	0	0	PC(O-18:1(9Z)/O-18:1(9Z))
16.8375	4.28535	0	10.8169	0	0	48.2307	20.5041	97.2772	0	11.6809	19.6511	7.7539	0	0	0	PC(20:4(8Z,11Z,14Z,17Z)/16:1(9Z))
4.82971	0	0	0	0	0	39.1818	212.427	470.577	391.767	300.552	193.317	172.103	25.1827	38.6098	32.1843	PC(O-16:1(9Z)/18:2(9Z,12Z))
0	0	11.1547	0	11.0898	0	0	0	93.657	66.6389	83.2765	122.712	214.061	175.968	107.974	125.525	PC(21:0/22:6(4Z,7Z,10Z,13Z,16Z,19Z))
150.916	127.92	25.2123	30.7403	108.989	99.7728	116.58	71.2253	25.1234	13.0039	0	1.74437	16.3246	0	0	7.17101	PC(18:0/18:0)
0	0	0	0	0	0	0	0	131.969	43.611	17.6149	0	0	0	0	0	PC(14:0/24:1(15Z))
971.42	836.2	694.219	749.88	2157.8	1775.78	2109.02	1554.41	1202.58	998.858	842.747	1023.01	1392.97	1098.05	1739.21	1326.82	PC(24:1(15Z)/24:1(15Z))
16.8292	2.82783	12.123	4.31006	16.4478	26.8509	44.1809	63.7244	21.5535	3.28446	6.87378	25.5402	3.84151	11.4165	13.4968	0	PC(36:0/16:0)
2467.26	2276.11	1661.25	3002.24	2286.03	2050.93	2784.05	2572.88	1805.41	2288.05	2022.85	1882.31	1243.55	1608.57	1342.39	1131.23	PC(O-14:0/2:0)
522.71	0	657.617	625.325	367.164	98.7231	479.109	706.174	562.941	278.926	252.773	302.927	181.62	238.992	459.485	238.099	PC(O-15:0/2:0)
94.0139	14.3334	6.55739	70.7076	70.4181	95.0126	116.08	172.459	182.452	178.783	105.996	94.8031	84.3112	47.6847	170.813	125.457	PC(O-16:0/22:5(7Z,10Z,13Z,16Z,19Z))
103.592	104.776	0	70.4462	104.577	76.5033	100.838	183.543	158.783	105.865	68.5028	85.5802	69.3468	108.862	125.966	98.5785	PC(O-16:0/3:0)
2.4337	0	0	0	4.26134	6.54593	0	14.1041	4.48435	3.38101	5.05559	4.16465	15.6916	8.35389	23.1625	0	PC(O-16:0/3:1(2E))
832.681	0	1207.41	1158.93	1063.92	977.52	1265.53	1688.54	1124.67	725.962	730.379	571.682	198.736	265.571	895.271	443.563	PC(O-18:0/3:0)
288.833	0	295.573	297.127	198.336	172.759	253.117	358.998	384.184	213.905	228.278	215.297	27.2978	59.4932	261.067	78.53	PC(O-20:0/2:0)
306.189	150.086	147.384	238.915	199.62	181.91	298.829	288.112	257.846	459.645	342.165	278.522	117.518	80.4793	183.802	213.66	PC(O-20:0/22:0)
155.354	63.0133	0	34.7656	77.0027	62.9383	194.719	127.366	84.176	152.867	88.2717	93.0497	77.879	38.2501	51.5397	76.0692	PC(O-16:1(11Z)/2:0)
18.7854	27.6316	36.4858	12.2182	12.6701	22.9864	26.291	44.1835	56.0226	47.9634	36.2732	60.2612	55.5194	32.7979	82.6591	14.4684	LysoPC(20:3(5Z,8Z,11Z))
1.1477	3.80183	0	0	0	0	0	0	348.191	13.2067	0	0	2.92597	0	0	0	LysoPC(22:5(7Z,10Z,13Z,16Z,19Z))
106.507	41.0556	19.1458	60.1745	44.8848	67.5509	67.5187	75.8546	95.9048	115.187	94.0359	58.4826	169.107	72.8432	51.3602	60.2625	PC(22:4(7Z,10Z,13Z,16Z)/0:0)
216.032	157.391	80.9219	88.4514	443.649	370.435	476.485	275.348	96.0996	82.6832	55.3834	98.1601	207.484	89.0274	254.962	172.217	PC(19:1(9Z)/0:0)
0	0	0	0	0	0	0	0	0	0	0	0	35.5692	0	0	5.91944	PC(20:3(8Z,11Z,14Z)/0:0)
0	0	0	0	0	0	0	0	0	0	0	6.56741	39.4215	17.875	75.0028	0	PC(22:2(13Z,16Z)/0:0)
0	11.5643	48.0969	30.6131	20.8057	10.873	0	15.8655	33.7745	16.9357	37.5209	36.7766	136.804	101.754	8.78562	8.87249	PC(O-10:1(9E)/0:0)
4797.61	5011.25	3922.28	5186.2	4690.48	4054.9	5108.09	6203.74	6894.36	8931.24	7893.25	7370.64	7260.92	7297.81	6863.26	4415.6	PC(0:0/16:0)
3699.73	2988.06	2595.21	4162.39	3077.93	2946.6	3313.02	3387.67	3072.01	3200.53	2978.98	3106.79	1619.71	2000.77	2132.84	1733.9	PC(13:0/0:0)
119.981	15.3279	13.395	9.58308	22.8228	59.5077	56.1582	56.0906	153.139	121.075	26.6961	168.867	147.541	25.9833	101.071	67.39	PC(P-19:1(12Z)/0:0)
1271.11	1273.21	1365.83	1604.65	1071.58	852.295	1157.82	1421.87	1134.47	919.249	930.699	987.212	594.603	638.121	871.677	532.059	PC(18:0/0:0)
1394.81	1202.84	639.759	1573.15	949.433	959.583	1512.59	684.811	511.536	920.315	490.729	623.501	442.208	714.588	331.376	328.624	PC(18:2(9Z,12Z)/0:0)
199.724	280.952	324.706	250.779	204.929	186.033	228.955	379.325	583.063	391.728	483.503	482.582	425.101	367.918	679.505	333.99	PC(20:0/0:0)
0	0	0	0	0	0	0	0	0	0	0	0	9.28679	1.8263	0	4.0124	PS(14:0/15:1(9Z))
0	0	0	0	0	0	0	8.25645	11.7351	0	0	0	0	0	0	0	PS(15:1(9Z)/15:1(9Z))
289.368	159.9	0	46.3486	0	0	0	0	0	0	0	0	0	0	0	0	PS(18:3(9Z,12Z,15Z)/19:0)
476.584	128.854	0	39.8311	9.62262	43.5235	51.2034	97.1284	356.057	26.0492	50.9534	0	199.206	0	0	0	PS(18:4(6Z,9Z,12Z,15Z)/20:0)
0	0	0	0	9.8613	2.15059	0	0	10.1665	0	0	0	0	0	0	0	PS(19:0/20:5(5Z,8Z,11Z,14Z,17Z))
54.5516	99.4656	31.8895	82.6233	153.185	57.651	29.2789	38.9322	73.4146	33.9506	9.67773	43.7421	39.4166	27.4686	15.6872	13.3367	PS(20:1(11Z)/20:3(8Z,11Z,14Z))
19.7177	9.13726	71.9757	9.99672	6.81499	35.3699	17.0388	18.7499	13.5502	14.344	10.7197	31.2048	57.5683	28.8477	4.31783	13.4941	PS(20:4(5Z,8Z,11Z,14Z)/21:0)
10.5608	0	0	0	4.65342	0	0	0	45.3759	7.88082	0	0	0	0	0	0	PS(20:5(5Z,8Z,11Z,14Z,17Z)/20:0)
127.9	97.596	85.6911	187.194	77.0264	24.4416	24.4571	137.148	258.366	63.6865	117.234	64.9469	253.875	81.2209	68.7017	83.9884	PS(21:0/18:4(6Z,9Z,12Z,15Z))
0	0	0	0	0	0	0	0	0	0	0	0	117.719	0	0	6.22673	PS(22:0/18:2(9Z,12Z))
10332.6	12807.9	12721.9	11546.3	8264.68	8080.3	8015.02	9696.77	12230.8	10989.5	11518.1	16787.7	18076.1	18338	16649.3	15542.8	PS(22:0/21:0)
10.1051	0.793002	0	0	2.75557	1.17801	2.43509	2.34308	0	0	0	0	0	0	0	0	PS(22:1(11Z)/22:4(7Z,10Z,13Z,16Z))
451.64	179.986	90.1322	90.693	23.8076	0	6.87322	70.6006	1029.47	96.0403	137.797	71.2764	375.303	88.646	53.9452	55.4611	PS(22:4(7Z,10Z,13Z,16Z)/16:0)
0	0	0	0	0	0	0	0	7568.44	71.1682	57.2478	0	0	0	0	0	PS(20:5(5Z,8Z,11Z,14Z,17Z)/22:6(4Z,7Z,10Z,13Z,16Z,19Z))
39.7357	7.72754	15.0228	6.8901	4.41449	9.33471	90.1674	6.96204	0	0	5.6135	0.357757	1.53731	2.46528	3.11762	4.30512	PS(14:0/12:0)
0	0	0	0	0	0	0	0	172.588	3.90017	0	6.75068	7.39982	3.22333	0	0	PS(18:1(9Z)/20:1(11Z))
10983.2	70.7284	4670.82	9858.58	6358.76	7355.42	8316.97	4989.96	3558.77	4933.76	3272.64	4580.59	2893.96	4158.35	1991.32	2592.55	PS(O-16:0/14:0)
2603.9	0	917.079	1808.06	633.528	940.672	1191.49	712.013	771.59	896.159	484.23	795.623	623.834	923.184	331.69	369.641	PS(O-16:0/14:1(9Z))
450.69	0	113.43	265.882	0	48.7916	115.941	34.6325	32.295	76.4279	0	89.9955	64.2193	0	11.2569	0	PS(O-16:0/16:1(9Z))
1770.43	5.38372	706.698	1521.89	651.715	884.263	1064.03	689.16	463.93	668.738	422.138	692.721	389.006	595.883	316.557	342.573	PS(O-18:0/14:0)
0	0	0	0	602.198	0	0	0	1269.62	1063.59	987.724	1019.03	773.448	857.991	667.424	853.717	PS(O-20:0/22:2(13Z,16Z))
0	0	0.197497	0	0.00149567	0	0	0	0	0	0	0	0.0125551	0	0	0	PS(O-20:0/22:6(4Z,7Z,10Z,13Z,16Z,19Z))
734.186	849.79	506.949	748.972	402.378	365.2	358.164	381.5	387.312	388.561	296.865	456.675	437.228	625.809	529.375	741.103	PS(P-16:0/13:0)
3.02225	16.1886	8.43239	4.61786	11.3243	19.5226	4.98201	5.158	8.06502	12.2644	8.98835	43.9464	78.6728	38.2275	58.8579	52.4812	PS(P-16:0/20:0)
0.0906468	1.14583	0.138863	0.0998924	0.579708	0.0309431	0.292886	0.201099	0	0	0.00711555	0	0.00863552	0.00111344	0.0353591	0	PS(P-16:0/20:5(5Z,8Z,11Z,14Z,17Z))
138.906	195.242	83.8343	182.567	84.313	75.6315	0	64.0896	65.706	64.1238	41.2623	75.3848	105.329	142.46	106.206	153.976	PS(P-20:0/19:1(9Z))
1147.32	1073.78	740.599	981.608	2330.54	1904.29	2606.33	2175.81	1974.38	1575.26	1371.52	1771.26	2800.64	1883.71	3327.4	2103.07	PS(P-20:0/22:2(13Z,16Z))
0	0	0	0	0	0	2.18652	4.39196	9.61531	0	0	0	0	0	0	0	PS(18:2(9Z,12Z)/18:2(9Z,12Z))
295.019	325.97	175.209	278.039	144.957	174.347	324.266	169.387	346.885	412.261	240.005	242.525	417.232	463.809	270.163	139.307	PS(20:0/0:0)
0	0	0	0	0	0	0	0	16.3654	14.5327	16.9102	0	0	0	0	0	PS(20:5(5Z,8Z,11Z,14Z,17Z)/0:0)
30.6145	0	0	0	0	0	0	0	41.3953	0	0	0	0	0	0	0	PI(12:0/14:1(9Z))
0	0	0	0	0	0	0	0	0	0	0	0	0	83.4568	10.0458	0	PI(13:0/18:0)
365.676	6.75069	0	0	0	0	0	0	246.149	0	10.834	0	0	0	0	0	PI(13:0/22:6(4Z,7Z,10Z,13Z,16Z,19Z))
1876.93	2416.27	244.785	375.749	153.6	281.259	334.029	220.828	1159.34	135.465	149.037	198.083	406.205	44.783	58.6586	23.6256	PI(14:0/19:1(9Z))
418.926	179.459	121.829	206.926	197.777	277.713	257.523	212.983	353.941	252.239	260.934	224.496	357.105	189.178	233.327	149.234	PI(15:0/18:3(6Z,9Z,12Z))
45.957	0	2.47173	0	0	0	61.3996	5.44994	0	0	0	0	2.63058	0	4.66255	5.22742	PI(15:0/20:4(5Z,8Z,11Z,14Z))
4.33306	0	0	0	0	0	0	0	49.6799	0	0	0	36.0646	0	0	0	PI(15:1(9Z)/17:1(9Z))
108.531	0	0	0	14.1197	0	0	0	0	0	0	0	0	0	0	0	PI(15:1(9Z)/20:1(11Z))
7.98923	0	0	0	0	0	0	0	7.22236	0	0	0	0	0	0	0	PI(17:0/18:3(6Z,9Z,12Z))
799.39	0	8.17368	0	0	0	0	0	353.781	7.36216	5.16906	5.75572	113.597	39.7673	0	0	PI(17:1(9Z)/18:3(6Z,9Z,12Z))
104.225	20.3893	0	2.73038	0	2.83465	2.79775	0	144.239	6.60688	0	0	0	0	0	0	PI(17:2(9Z,12Z)/18:4(6Z,9Z,12Z,15Z))
123.603	213.409	0	4.93527	13.2914	32.7566	208.986	1821.12	29712.3	524.594	385.535	0	240.16	0	0	0	PI(17:2(9Z,12Z)/22:6(4Z,7Z,10Z,13Z,16Z,19Z))
74.7586	0	0	0	0	0	0	0	12.8238	0	0	0	6.42267	0	0	0	PI(18:1(9Z)/14:1(9Z))
379.273	0	0	35.7159	0	23.2629	40.4327	0	68.3279	0	0	6.08367	0	0	0	0	PI(18:4(6Z,9Z,12Z,15Z)/17:1(9Z))
36.1258	26.032	20.0544	27.5091	20.5803	15.2352	20.6346	18.4014	9.36431	5.91224	16.3213	15.6395	19.6098	13.6646	7.1271	14.3852	PI(20:2(11Z,14Z)/14:0)
1074.63	0	69.2089	508.338	359.984	260.155	290.851	74.547	159.816	54.3757	101.335	121.291	33.7946	5.82226	0	9.31667	PI(22:1(11Z)/22:4(7Z,10Z,13Z,16Z))
0.0826218	0	0.00343956	0	0	0	0	0	0	0	0.00200683	0	0.00526074	0	0	0	PI(22:1(11Z)/22:6(4Z,7Z,10Z,13Z,16Z,19Z))
2471.92	90.7702	430.017	1165.74	940.3	905.817	1061.63	434.949	627.966	395.4	406.319	384.274	206.443	115.821	45.1368	51.4726	PI(22:2(13Z,16Z)/22:6(4Z,7Z,10Z,13Z,16Z,19Z))
230.818	0	17.78	39.6858	59.7227	85.6924	77.9564	49.3525	30.6271	54.5687	53.8589	5.06401	29.4983	11.1951	18.7763	11.0204	PI(22:6(4Z,7Z,10Z,13Z,16Z,19Z)/16:1(9Z))
0	0	145.529	14.3865	0	0	0	0	15550.4	422.068	755.334	41.0767	1564	0	0	12.4811	PI(22:6(4Z,7Z,10Z,13Z,16Z,19Z)/17:2(9Z,12Z))
1153.96	6943.68	287.953	770.682	622.676	837.528	923.346	838.152	573.106	425.86	291.506	506.102	147.062	59.9739	90.0224	108.844	PI(21:0/12:0)
27.5902	0	0	0	0	0	0	0	5.43436	0	0	0	0	0	0	0	PI(20:0/22:6(4Z,7Z,10Z,13Z,16Z,19Z))
26.0663	0	0	0	0	0	0	0	8.87784	0	0	0	0	0	0	0	PI(15:0/16:0)
0.713179	2.9455	0.788915	2.10346	1.46089	3.92067	1.47	0.886151	0.178682	0.0866652	0.52966	0.0679855	0.0881078	0.304576	0	0	PI(12:0/16:0)
0	13.3439	8.54574	49.9255	90.5258	37.1583	19.4627	7.42133	10.1297	5.911	1.35616	37.3565	21.5468	4.5927	0	0	PI(22:0/22:0)
0	0	0	0.0581983	0	0	0	0	0	0	0	0	53.1124	0	0	0	PI(O-18:0/18:2(9Z,12Z))
291.154	163.785	91.6328	129.296	109.058	93.4202	108.544	184.646	356.162	51.083	54.609	110.727	912.076	72.9679	101.542	113.034	PI(O-18:0/21:0)
312.67	286.056	275.952	265.476	208.203	209.608	292.766	300.106	592.102	550.092	477.073	561.201	571.08	530.166	515.34	247.435	PI(O-20:0/18:2(9Z,12Z))
32.2472	10.8784	5.63396	7.07137	3.38615	2.97543	13.7526	23.1986	63.2791	127.91	76.3883	137.199	114.63	111.173	100.387	155.445	PI(O-20:0/16:0)
1611.7	676.764	9.22619	190.612	0	32.077	72.8788	32.2712	1509.98	7.27309	17.9683	4.51145	262.285	12.3472	0	13.3046	PI(P-16:0/14:1(9Z))
0	0	0	0	0	0	0	0	0	36.3344	35.7566	25.1328	59.5201	40.3888	55.0193	9.69251	PI(P-16:0/20:5(5Z,8Z,11Z,14Z,17Z))
309.209	43.3114	0	20.1684	0	23.1534	43.4319	11.5207	127.716	8.79984	4.94736	13.7551	33.5467	14.2806	5.68435	0	PI(P-18:0/12:0)
0	0	0	0	0	0	0.138856	0	0.111468	0	0.00496624	0	0.700216	0	0	0	PI(P-20:0/19:1(9Z))
403.12	343.949	256.823	277.337	832.671	719.528	994.218	815.29	864.158	653.406	574.611	779.238	1163.4	818.745	1514.34	903.237	PI(P-20:0/22:2(13Z,16Z))
87.7063	63.4652	94.4776	13.0024	0	137.8	90.2227	74.7494	118.72	138.312	203.16	140.451	240.858	351.099	373.347	164.933	PI(18:2(9Z,12Z)/0:0)
2.23952	37.9166	265.403	71.0115	0	0	0	2.00942	0	0	3.60562	3.88653	21.364	0	3.67055	0	PI(22:4(7Z,10Z,13Z,16Z)/0:0)
0.0299209	71.8068	133.537	71.922	62.7003	76.4817	0	28.6756	23.2732	15.4975	6.01031	35.102	254.339	68.3545	39.3088	12.8859	PI(15:1(9Z)/0:0)
203.037	190.338	117.394	148.967	202.906	178.349	124.257	138.118	96.421	71.3561	51.5697	132.522	120.162	202.091	98.9952	319.756	PI(22:1(11Z)/0:0)
201.085	151.414	106.534	201.964	132.7	176.505	175.372	161.411	362.123	125.427	54.1388	31.4805	9.77611	5.42571	48.3724	9.72288	PI(22:2(13Z,16Z)/0:0)
329.377	57.7371	183.386	328.519	146.573	153.58	291.957	138.816	213.993	160.025	211.301	350.43	285.493	549.984	182.555	548.166	PI(22:0/0:0)
382.84	488.085	251.287	351.257	444.933	515.643	339.597	367.856	237.687	161.559	298.625	404.932	365.867	587.189	223.359	652.747	PI(21:0/0:0)
41.4703	369.755	899.379	586.231	181.804	37.1426	58.7365	281.337	38.9763	18.2601	114.009	24.6752	121.496	10.4026	345.594	20.5611	PI(17:1(9Z)/0:0)
9.76016	12.8735	2.41293	0	3.2408	1.76023	0	0	0	0	0	0	2.48953	0	0	0	PG(13:0/14:0)
1433.94	0	83.6311	67.3102	32.5778	90.0891	91.1789	110.395	670.003	28.6051	100.069	64.1165	205.767	31.8954	24.1686	43.0279	PG(18:3(6Z,9Z,12Z)/18:0)
110.287	44.7117	0	17.5517	43.8513	27.72	23.1186	0	47.9588	3.16412	7.70445	0	8.96221	0	0	0	PG(18:4(6Z,9Z,12Z,15Z)/13:0)
0	0	0	1285.99	0	0	0	0	11.1268	122.842	196.358	249.256	174.64	239.813	223.9	139.622	PG(20:0/22:1(11Z))
3.9164	0.474026	3.89227	2.20886	2.21766	3.12103	1.83515	0.462234	1.32067	0.407546	1.26726	0.655786	30.7735	0.866161	0.293505	0	PG(20:5(5Z,8Z,11Z,14Z,17Z)/15:0)
123.067	124.772	0	0	12.2091	66.6893	53.8251	116.551	1.74002	0	0	0	0	2.44192	0	39.8312	PG(21:0/20:4(5Z,8Z,11Z,14Z))
666.713	0	310.494	0	622.519	622.807	668.97	646.88	0	0	0	0	0	0	0	0	PG(22:0/19:1(9Z))
223.113	144.028	98.4936	0	73.155	50.6201	150.445	86.5931	127.671	81.288	100.034	158.735	73.0406	57.8776	46.4618	97.0998	PG(22:1(11Z)/22:0)
0	0	0	2467.65	0	0	80.922	0	0	0	0	0	0	0	0	0	PG(22:1(11Z)/22:2(13Z,16Z))
8665.06	1979.47	241.296	538.42	164.202	1752.66	277.208	817.746	11711.7	1619.65	2355.05	1704.78	1867.37	1290.47	1156.42	2257.15	PG(22:2(13Z,16Z)/20:5(5Z,8Z,11Z,14Z,17Z))
13.5561	0	0	0	0	0	0	0	123.539	0	0	0	28.67	5.8463	0	0	PG(22:4(7Z,10Z,13Z,16Z)/20:5(5Z,8Z,11Z,14Z,17Z))
0	19.5742	0	0	0	0	0	0	181.807	259.023	89.2297	0	193.923	182.289	28.7899	0	PG(22:4(7Z,10Z,13Z,16Z)/22:0)
358.526	14.1639	0	0	0	0	0	0	182.062	0	0	0	0	0	0	0	PG(22:6(4Z,7Z,10Z,13Z,16Z,19Z)/18:3(9Z,12Z,15Z))
3693.84	0	244.072	391.065	76.2064	74.6124	147.204	162.536	1858.06	118.6	170.195	58.6175	295.309	10.0415	0	0	PG(22:6(4Z,7Z,10Z,13Z,16Z,19Z)/16:0)
21.3354	0	33.3186	0	0	0	0	0	25.4964	21.8267	17.1645	7.39545	5.97724	7.36842	13.3763	0	PG(20:4(5Z,8Z,11Z,14Z)/16:0)
107.283	161.833	167.752	151.198	104.613	89.1606	98.5718	97.3259	162.055	171.061	199.785	307.159	351.13	375.147	267.937	265.275	PG(20:0/22:0)
213.116	0	0	0	0	0	0	0	135.748	0	0	0	4.87901	0	0	0	PG(22:6(4Z,7Z,10Z,13Z,16Z,19Z)/22:6(4Z,7Z,10Z,13Z,16Z,19Z))
308	0	0	0	0	0	48.3577	15.9527	0	17.0357	0	0	3.54868	0	15.7541	0	PG(O-16:0/12:0)
4.42603	106.196	0	0	0	0	0	0	0	0	0	0	0	5.30563	0	0	PG(P-18:0/17:2(9Z,12Z))
419.468	231.881	0	0	216.58	165.997	315.593	238.445	0	0	0	0	0	0	0	0	PG(P-18:0/21:0)
23.208	103.324	437.425	73.199	11.3928	10.817	0	0	53.7615	0	18.2115	9.49847	38.1394	19.5522	50.301	0	PG(17:2(9Z,12Z)/0:0)
128.717	165.684	110.995	96.3801	94.5493	67.1561	107.249	106.438	165.543	125.119	105.338	115.165	126.208	160.094	130.895	127.866	PG(O-20:0/0:0)
166.328	365.816	392.044	288.816	57.9706	98.0617	117.838	127.767	251.222	32.905	91.3042	213.82	373.56	352.068	175.574	147.299	PG(8:0/8:0)
0	0	0	0	0	0	0	0	0	0	4.38209	10.2955	34.4497	67.1549	35.4498	84.2195	PG(12:0/12:0)
1.65412	0	1.44412	0	0	0	0	2.25386	0	0	0	0	2.35448	2.21013	4.23141	0	PG(16:0/0:0)
3.42663	1.98839	0	0.887091	0.0794135	0	0	0.332824	0	1.69596	0	0	0.509873	0	0	0	TG(12:0/12:0/18:0)[iso3]
2.80563	25.3504	0	0	25.8941	0	28.0383	0	31.0754	19.3278	0	0	28.0184	6.68419	62.3306	14.094	TG(13:0/14:0/14:0)[iso3]
779.147	779.926	527.253	635.933	563.027	558.849	671.745	688.187	937.041	864.515	657.657	791.134	989.493	758.715	726.049	928.04	TG(14:1(9Z)/14:1(9Z)/22:6(4Z,7Z,10Z,13Z,16Z,19Z))[iso3]
107.159	158.838	101.633	52.2689	78.1548	17.3473	60.1775	39.8999	126.334	187.978	111.359	116.912	315.415	287.974	162.254	88.1505	TG(12:0/14:1(9Z)/16:1(9Z))[iso6]
3.39957	1.95685	0.447817	5.71652	1.81459	0.210272	1.79592	6.36499	1.90735	1.04974	0.40543	0	2.59488	1.02699	0	1.38261	TG(12:0/16:0/20:5(5Z,8Z,11Z,14Z,17Z))[iso6]
698.716	771.061	976.629	588.711	981.065	726.289	697.054	780.487	1092.93	1014.53	730.874	815.847	797.663	947.662	967.718	1215.56	TG(12:0/18:4(6Z,9Z,12Z,15Z)/20:3(8Z,11Z,14Z))[iso6]
128.204	183.339	139.343	70.3643	207.536	57.4396	178.801	109.931	202.618	213.863	146.572	232.51	347.728	361.393	273.287	107.583	TG(13:0/14:0/14:1(9Z))[iso6]
45.2212	51.1643	11.9288	19.119	47.9196	10.726	29.2192	76.2205	57.6163	12.3484	7.26051	13.1045	204.675	3.3716	54.8077	8.36761	TG(13:0/20:5(5Z,8Z,11Z,14Z,17Z)/22:6(4Z,7Z,10Z,13Z,16Z,19Z))[iso6]
0	1.48075	0.210704	0	0.0012699	0	0.126485	0.0142991	0	0	0	0	12.9817	13.4005	0	1.43924	TG(14:0/14:1(9Z)/15:0)[iso6]
81.7326	90.0462	57.4966	85.4471	89.2453	47.2271	81.4548	70.9475	72.3636	83.7349	52.9866	47.1078	113.246	33.4266	52.0983	51.9962	TG(14:1(9Z)/18:1(9Z)/22:6(4Z,7Z,10Z,13Z,16Z,19Z))[iso6]
69.1714	13.7546	43.8376	16.0602	9.77555	24.9309	71.8174	132.46	90.186	49.0685	42.1158	26.2477	420.698	59.8387	167.368	133.961	TG(14:1(9Z)/20:2(11Z,14Z)/22:6(4Z,7Z,10Z,13Z,16Z,19Z))[iso6]
0	0	0	0	0.128876	0	0	0	0.00828909	0	0	0	0	2.86139	0	0	TG(18:0/22:1(11Z)/22:2(13Z,16Z))[iso6]
291.518	247.362	206.453	167.434	255.272	183.702	248.992	371.068	305.758	137.057	145.588	136.526	487.267	142.28	252.59	277.689	TG(19:1(9Z)/20:5(5Z,8Z,11Z,14Z,17Z)/22:6(4Z,7Z,10Z,13Z,16Z,19Z))[iso6]
37.9966	22.4765	24.244	15.3454	38.0859	16.8525	40.0627	43.1093	35.3711	11.9539	10.5407	2.74568	129.575	0	30.2603	7.49082	TG(17:1(9Z)/18:0/18:2(9Z,12Z))[iso6]
116.624	122.652	85.8117	78.3418	111.759	77.5334	130.993	178.151	102.303	36.6962	47.1624	63.2185	424.59	106.888	112.775	112.973	TG(17:2(9Z,12Z)/18:3(9Z,12Z,15Z)/20:4(5Z,8Z,11Z,14Z))[iso6]
59.1415	85.7897	73.845	98.9835	111.681	74.5345	136.648	171.043	82.7939	54.7339	46.6968	89.1189	259.526	44.2876	82.4506	66.9445	TG(16:0/20:2(11Z,14Z)/20:5(5Z,8Z,11Z,14Z,17Z))[iso6]
47.3634	34.8869	19.4559	25.2696	47.6279	12.9795	29.5479	57.5582	25.6944	12.1509	8.17824	12.2817	40.4827	17.6932	24.5523	3.72975	TG(16:1(9Z)/20:5(5Z,8Z,11Z,14Z,17Z)/22:3(10Z,13Z,16Z))[iso6]
14.3104	47.1144	46.1371	26.6141	47.6546	25.6607	41.3895	60.091	59.7185	26.3038	36.1136	55.4802	199.451	18.3806	49.6921	18.3483	TG(20:5(5Z,8Z,11Z,14Z,17Z)/20:5(5Z,8Z,11Z,14Z,17Z)/22:2(13Z,16Z))[iso3]
11.8907	20.7075	4.15305	4.46026	2.17075	3.86504	7.61745	0	0	3.1868	7.08205	3.96049	2.26761	5.3183	2.70813	0	TG(21:0/22:0/22:1(13Z))[iso6]
1.89424	0	0	0	2.17402	0	0.550033	0	0	0	0	0	3.5541	0	0	0	TG(20:2(11Z,14Z)/22:6(4Z,7Z,10Z,13Z,16Z,19Z)/22:6(4Z,7Z,10Z,13Z,16Z,19Z))[iso3]
0	4.01888	1.23797	2.18315	3.96838	0	0	8.40616	5.24317	2.04429	0	6.06151	24.9745	1.94175	4.35075	0	TG(20:5(5Z,8Z,11Z,14Z,17Z)/22:4(7Z,10Z,13Z,16Z)/22:6(4Z,7Z,10Z,13Z,16Z,19Z))[iso6]
0.311862	0.274037	0	1.52911	0	0	0	0	0	0	0	0	0	0	0	0	TG(22:1(13Z)/22:1(13Z)/22:6(4Z,7Z,10Z,13Z,16Z,19Z))[iso3]
25.8655	33.7305	33.8611	25.6997	5.93465	11.9256	13.0438	10.2854	10.478	3.05352	1.88696	15.0311	8.46333	0	3.67512	12.1264	TG(22:3(10Z,13Z,16Z)/22:2(13Z,16Z)/22:6(4Z,7Z,10Z,13Z,16Z,19Z))[iso6]
5.49668	13.2355	12.9698	17.5698	3.10993	4.29061	17.6722	6.15712	15.3579	1.90331	7.30088	3.60365	31.474	4.58872	14.346	5.54781	TG(20:2(11Z,14Z)/18:3(6Z,9Z,12Z)/20:2(11Z,14Z)) (d5)
140.763	159.355	103.516	119.083	143.636	47.7942	123.329	312.881	391.783	104.995	74.3537	49.2877	898.636	98.3034	411.817	184.283	DG(12:0/12:0/0:0)[iso2]
18.4891	25.4603	22.7201	0	8.13119	15.1428	15.1253	3.25388	10.4714	39.4652	19.7174	80.1619	93.4602	111.43	76.7581	128.885	DG(18:4(6Z,9Z,12Z,15Z)/18:4(6Z,9Z,12Z,15Z)/0:0)
0	0	0	0	0	0	0	0	9.61974	0	0	0	0	0	0	28.0114	DG(12:0/20:1(11Z)/0:0)[iso2]
36.5472	60.9724	52.6429	45.9631	4.12665	11.6213	14.9811	23.4101	13.1756	6.28116	14.1857	11.0901	22.8416	33.9363	9.61618	8.12251	DG(12:0/20:5(5Z,8Z,11Z,14Z,17Z)/0:0)[iso2]
25.3239	29.9422	4.35395	372.756	6.18024	17.7699	145.989	1105.21	1944.93	2585.59	2309.58	2366.37	3103.79	2307.37	2821.52	1818.33	DG(12:0/22:2(13Z,16Z)/0:0)[iso2]
665.768	390.914	250.293	265.016	212.579	207.109	347.663	346.379	475.624	537.949	306.653	351.209	683.703	523.006	519.95	194.171	DG(12:0/22:3(10Z,13Z,16Z)/0:0)[iso2]
0	0	0	0	0	0	0	0	0	0	0	0	23.0743	0	0	14.1119	DG(12:0/22:5(7Z,10Z,13Z,16Z,19Z)/0:0)[iso2]
0	0	0	0	0	0	75.7997	45.7051	0	0	0	0	0	0	0	0	DG(14:0/20:3(8Z,11Z,14Z)/0:0)[iso2]
0	0	0	0	0	0	0	0	82.5325	62.1767	89.5987	101.778	65.7361	85.2975	164.845	77.1172	DG(14:1(9Z)/17:0/0:0)[iso2]
23.2458	2.18064	0	0	12.4747	0	7.47537	0	0	0	0	0	0	0	9.90588	0	DG(14:1(9Z)/20:0/0:0)[iso2]
35.3975	0	3.27008	2.03632	9.48633	5.2407	6.56839	131.272	0	0	0	0	0	0	0	0	DG(14:1(9Z)/20:2(11Z,14Z)/0:0)[iso2]
23.2443	5.16185	0	0	5.33806	36.7723	40.3779	22.4192	7.15222	0	0	0	6.92224	0	1.98977	0	DG(14:1(9Z)/22:2(13Z,16Z)/0:0)[iso2]
251.237	168.199	65.1041	68.7387	0	1.90533	5.23417	64.0778	1636.01	97.9062	122.593	69.2718	502.294	64.6207	59.5358	31.0651	DG(14:1(9Z)/22:5(7Z,10Z,13Z,16Z,19Z)/0:0)[iso2]
49.0043	1.20292	1.77623	5.65526	3.69359	4.16438	13.1848	19.5652	32.4847	16.5566	28.0021	16.9603	59.854	24.3898	23.659	6.42359	DG(15:0/19:0/0:0)[iso2]
140.073	10.0911	0	0	0	0	0	0	110.546	0	0	0	3.05612	0	0	0	DG(15:1(9Z)/18:3(9Z,12Z,15Z)/0:0)[iso2]
0	11.8129	6.44539	0	2.97117	0	0	1.82903	3.59119	0	0	0	1.89057	0	0	0	DG(15:1(9Z)/22:4(7Z,10Z,13Z,16Z)/0:0)[iso2]
31.7649	67.3868	74.4659	62.3162	50.0002	36.2911	67.5779	224.128	15.0243	19.7779	12.1956	18.3148	32.7111	11.9116	11.1498	10.1914	DG(18:3(6Z,9Z,12Z)/17:1(9Z)/0:0)[iso2]
621.81	356.769	262.414	310.686	542.325	552.4	618.737	504.182	9.9173	22.1427	56.1009	40.4172	80.2708	0	7.08795	5.01896	DG(18:4(6Z,9Z,12Z,15Z)/18:0/0:0)[iso2]
214.995	40.1055	14.3921	20.3642	12.7513	69.2113	165.67	141.33	1018.85	1138.94	665.451	864.596	985.201	907.805	1165.46	580.489	DG(18:4(6Z,9Z,12Z,15Z)/18:1(9Z)/0:0)[iso2]
0	0	0	0	0	0	0	0	3.77455	0	0	0	0	0	18.8844	2.7845	DG(19:1(9Z)/20:5(5Z,8Z,11Z,14Z,17Z)/0:0)[iso2]
0	7.93871	291.164	117.983	3.59647	0	0	124.778	766.465	591.25	517.823	535.876	1082.67	873.555	759.682	444.374	DG(17:1(9Z)/17:2(9Z,12Z)/0:0)[iso2]
57.0991	5.63652	125.219	19.2964	28.7774	18.2995	24.4269	23.8706	88.8467	59.5399	59.0709	51.6213	155.236	57.7209	63.7789	42.7158	DG(17:1(9Z)/19:0/0:0)[iso2]
66.0972	18.013	29.7003	10.6833	46.3985	87.0578	79.6344	44.1654	0	13.2812	2.379	0	2.51115	0	11.1968	2.85788	DG(16:0/20:4(5Z,8Z,11Z,14Z)/0:0)[iso2]
0	0	15.9327	0	6.06259	3.10826	0	0	0	1.92208	0	6.1832	0	0	4.43222	0	DG(18:3(9Z,12Z,15Z)/18:3(9Z,12Z,15Z)/0:0)
4.14298	5.35181	3.59057	8.7832	0	0	1.55579	2.48716	7.63577	6.27577	0	0	17.9816	0	4.27738	0	DG(18:0/20:1(11Z)/0:0)[iso2]
6.15486	18.0983	4.24393	6.33739	4.64952	10.3099	2.91968	3.56008	0	5.17679	0	4.84871	39.5368	13.3345	7.20089	2.84313	DG(18:3(9Z,12Z,15Z)/19:0/0:0)[iso2]
0	0	0	0	0	0	0	0	0	0	0	0	0	306.235	271.912	280.694	DG(16:1(9Z)/21:0/0:0)[iso2]
17.1795	21.5372	14.9918	20.7222	69.9928	54.2019	68.5695	40.0371	6.20571	9.083	7.12825	3.45467	9.33038	11.6691	14.6584	2.18157	DG(18:3(9Z,12Z,15Z)/20:0/0:0)[iso2]
323.359	293.238	54.6154	56.2914	152.525	170.425	148.718	163.367	125.417	3.38988	5.00438	10.3747	2.85295	0	9.52796	9.60743	DG(17:1(9Z)/21:0/0:0)[iso2]
0.132061	0	0.0130516	0	0	0	0	0	0	0	0	0	4.49543	0	0	0	DG(19:0/20:4(5Z,8Z,11Z,14Z)/0:0)[iso2]
7.4913	3.32442	9.14847	0.636516	1.10678	1.42619	5.69315	7.61179	9.45496	0	7.22333	4.71297	22.2054	6.17899	19.9987	0	DG(20:1(11Z)/22:0/0:0)[iso2]
0	1.72248	0	0	7.16078	0	4.01502	0	0	0	0	0	0	0	0	0	DG(18:1(9Z)/22:6(4Z,7Z,10Z,13Z,16Z,19Z)/0:0)[iso2]
0.00228976	0	0	0	0	0	0	0	0	0	0	0.00285039	0	0	0	0	DG(20:0/22:4(7Z,10Z,13Z,16Z)/0:0)[iso2]
0	0	0	0	9.3571	286.397	0	0	0	223.717	277.788	4.1592	0	170.324	0	820.373	DG(21:0/21:0/0:0)
0.0159575	0	0	0	0	0	0.0428602	0	0	0	0	0	0	0	0	0	DG(20:2(11Z,14Z)/22:2(13Z,16Z)/0:0)[iso2]
30.2663	29.3859	27.9301	35.6239	37.9744	27.0584	16.6591	29.7135	33.6943	16.3801	17.5746	17.8324	22.6572	10.8138	13.8375	20.6214	DG(22:0/22:3(10Z,13Z,16Z)/0:0)[iso2]
14.5837	46.3634	14.9018	2.92746	51.8894	0	36.5324	26.4414	4.87861	29.8436	8.4957	0	20.8784	26.0147	28.0864	8.37295	DG(21:0/22:2(13Z,16Z)/0:0)[iso2]
7.19843	109.893	16.8702	4.87089	9.99645	11.0974	0	12.2464	48.7464	28.879	7.70069	25.7527	25.681	30.8404	15.7793	46.4279	DG(14:0/0:0/14:0) (d5)
420.001	577.941	518.855	1138.4	146.746	142.526	397.794	235.129	376.265	108.038	387.157	296.936	410.81	256.274	382.137	495.671	DG(19:0/0:0/19:0) (d5)
0	0	0	0	0.719592	0	0	0	14.2458	0	0	0	0	0	0	0	DG(18:0/16:0/0:0)
20.3484	0	0	0	5.22669	17.2491	29.1517	55.4239	123.027	135.499	81.5374	104.147	107.309	100.793	83.6684	67.1329	DG(18:1(11E)/16:0/0:0)
0	0.721568	0.699719	0.234752	1.00321	9.40294	4.19378	3.39136	11.2504	13.2822	11.0861	7.21274	8.27191	0	7.55566	0	DG(20:0/18:0)
34.2825	30.2995	30.1495	28.9161	39.2523	22.1423	55.4196	163.358	366.114	454.722	490.441	636.907	655.18	598.478	857.149	560.512	DG(P-14:0/18:1(9Z))
841.034	2664.85	0	0	0	0	0	0	413.215	0	0	0	0	0	0	0	MGDG(20:5(5Z,8Z,11Z,14Z,17Z)/18:3(9Z,12Z,15Z))
4773.08	3343.5	2646.67	4009.72	2928.47	2564.04	3913.56	3310.49	2847.78	2690.37	1791.51	1907.89	1035.62	1662.37	1665.35	1879.33	MGDG(18:3(9Z,12Z,15Z)/16:3(7Z,10Z,13Z))
317.32	0	7.50914	0	0	0	0	0	96.4099	0	0	0	0	0	0	0	MGDG(18:2(9Z,12Z)/18:2(9Z,12Z))
586.316	360.942	3.84671	456.17	322.356	526.774	225.389	103.416	0	0	0.986033	5.20972	3.72331	12.0632	16.9266	14.587	MGDG(18:3(9Z,12Z,15Z)/18:3(9Z,12Z,15Z))
222.477	0	233.172	217.35	51.5511	19.1321	106.693	115.341	483.614	309.111	263.498	361.796	492.069	367.024	346.586	313.859	Clerosterol
785.994	106.031	13.6945	2.28076	0	0	0	4.82939	2674.18	8.48064	32.4948	31.0555	529.825	9.11107	7.11081	0	16:3-Glc-Cholesterol
0	0	0	0	15.8116	399.055	0	0	0	269.826	372.307	13.2481	0	214.23	0	1173.42	20:0 Campesteryl ester
221.914	194.586	157.615	128.042	207.594	267.951	204.198	236.328	167.886	149.332	146.922	201	258.639	204.687	263.458	126.278	16:0 Stigmasteryl ester
21.6457	61.7769	0	0	8.61217	0	14.5331	0	0	0	0	0	0	0	0	0	16:2 Sitosteryl ester
58.3174	69.1062	64.6717	34.2522	86.0678	90.7667	76.0875	77.7139	57.1875	13.176	27.0296	62.4254	154.808	68.6617	83.3108	28.2472	18:1 Campesteryl ester
0	12.317	4.11162	0	0	0	0	0	0	6.676	0	0	23.9351	14.1979	4.36237	3.83006	20:1 Campesteryl ester
14.9888	15.0249	50.8712	14.5783	18.7682	21.2308	24.6866	24.4199	18.2301	3.60475	0	23.7504	29.8517	3.83945	15.3575	0	22:2 Campesteryl ester
1962.01	1841.74	1741.86	2417.64	1582.52	1585.28	1678.46	1647.7	1342.81	1053.58	1165.3	1106.44	649.544	892.256	676.765	1231.1	Campesteryl glucoside
5.66612	14.7939	0.35987	5.1621	8.17478	2.15814	11.6208	15.1012	2.94895	0	0	6.7339	51.1658	149.725	91.7371	57.8427	18:0-Glc-Campesterol
8.26164	18.7346	8.93744	32.4892	11.218	9.14362	9.71406	10.2887	33.9185	27.6054	44.4693	5.85221	36.4259	11.1613	66.0859	9.41016	18:3-Glc-Campesterol
155.684	164.652	157.67	104.921	235.273	161.115	205.205	251.274	256.754	191.522	155.871	209.885	189.47	242.201	311.738	477.011	Stigmasteryl glucoside
7.49322	10.6418	3.1079	7.44949	6.39891	12.2322	7.3399	18.4702	0.229016	9.19299	3.68388	0	15.0867	3.92366	3.27318	0	22:0-Glc-Stigmasterol
7976.75	7352.82	5556.73	6940.24	16902.3	14003.9	19079.5	15245.9	13139	10556.1	8463.21	11203.8	18393.5	11649.3	20756.9	12860.6	22:1-Glc-Sitosterol
1956.98	2024.45	1467.48	1662.51	3784.82	2591.88	4045.61	3290.16	3662.37	2780.7	1904.83	2409.37	5685.43	3252.05	6011.17	3299.15	22:2-Glc-Sitosterol
22.2822	25.1114	27.7953	13.4627	23.1176	13.9158	37.5791	24.4824	25.254	32.2359	16.0912	51.6358	51.2811	55.4164	56.9369	36.3702	18:1-Glc-Stigmasterol
17.3612	14.9077	17.5907	19.2953	5.94426	4.55158	2.29005	11.1392	21.2867	4.45465	2.44086	1.08028	41.5326	8.57307	4.23513	1.78848	20:2-Glc-Stigmasterol
2957.57	2197.06	1758.82	0	12.6484	0	0	0	0	0	0	0	0	0	0	0	20:3-Glc-Stigmasterol
321.935	329.73	255.545	258.378	423.196	282.116	365.981	455.995	434.203	414.208	228.429	242.718	555.582	326.538	736.993	379.826	22:2-Glc-Stigmasterol
64.6721	75.484	42.4793	44.834	39.0677	44.3618	56.5089	12.6785	38.3448	21.0029	20.1889	37.2036	223.955	121.166	107.648	22.0981	20:1 Cholesteryl ester
346.009	406.939	306.377	221.318	360.359	269.479	268.689	300.984	389.924	431.287	524.977	653.472	869.317	791.104	655.64	313.239	20:4 Cholesteryl ester
3.94555	60.1587	0	0	0	0	0	0	6.0209	0	0	0	486.97	932.137	88.5831	23.7623	12:0 Cholesteryl ester
0	1.79714	4.53019	0	0.714765	0	5.03959	4.72655	0	0	0	6.21627	5.69168	0	0	3.52177	15:0 Cholesteryl ester
167.709	76.9364	0	349.912	342.148	0	182.801	0	80.8679	60.9959	0	0	26.3783	6.45373	76.9298	0	22:5 Cholesteryl ester
5.83782	55.3235	53.6108	75.5185	61.3957	0	0	102.018	70.2272	8.97809	29.7608	12.6525	20.4276	55.296	44.5442	5.64381	Cholesteryl-alpha-D-glucoside
2.65204	4.45367	0	1.79374	5.20137	0	4.17354	3.00102	12.4647	5.01963	0	0	94.0847	0	2.02841	3.47349	LacCer(d18:1/18:1(9Z))
210.436	201.177	107.872	206.634	184.063	150.618	152.962	158.036	216.891	211.488	156.447	160.887	378.614	119.786	177.195	24.3141	LacCer(d18:0/16:0)
0	4.30302	0	0	0	3.25402	0	0	0	0	0	0	0.960416	0	0	0	LacCer(d18:0/18:1)
4.36155	0	0	0	0	0	0	0	0	0	0	0	55.8039	0	0	1.77798	Cer(d15:1/22:0)
575.318	545.551	519.326	480.631	604.316	455.679	611.193	599.646	0	4.52202	0	0	0	0	0	0	Cer(d14:2(4E,6E)/20:1(11Z))
417.584	0	0	0	0	151.109	13.4109	0	22.143	93.8466	516.203	0	792.428	177.614	0	24.8309	Cer(d18:0/17:0)
104.902	101.088	141.394	100.466	72.1909	44.3878	80.6558	84.874	37.9805	2.1958	8.30516	18.2241	104.855	42.7767	151.278	3.99855	Cer(d20:0/22:0)
130.376	8.69295	16.016	5.71961	25.5145	123.937	185.139	187.344	380.778	239.831	107.098	34.205	201.054	2.78764	254.995	24.6646	Cer(t20:0/22:0(2OH))
793.563	952.895	771.341	727.144	866.82	563.638	707.235	703.062	1229.65	1347.93	1359.32	1468.71	1612.9	1582.69	1414.2	995.703	GlcCer(d15:1/18:0)
9.57299	38.1573	0	0	0	50.3071	10.7856	0	0	9.58208	15.2016	0	29.7823	4.83192	4.92992	173.786	GlcCer(d14:2(4E,6E)/18:1(9Z))
621.393	769.339	423.914	646.646	325.703	316.363	0	294.879	313.773	334.876	283.972	378.312	396.79	547.464	479.753	684.342	GlcCer(d15:2(4E,6E)/18:0)
105.975	25.8944	39.7053	31.3718	29.4393	1.64591	0	0	0	0	0	18.2533	13.787	14.1826	0	6.20171	GlcCer(d15:2(4E,6E)/22:0)
261.085	170.358	80.9331	155.741	69.1362	74.6956	128.724	110.065	0	0	0	0	0	0	0	0	GlcCer(d14:1(4E)/20:0(2OH))
34.8064	2.52054	3.98125	80.8406	6.04187	14.011	11.3652	251.492	15841.3	20207.3	13078.8	20926.5	20873.4	19620.4	11614.3	11452.4	GlcCer(d14:1(4E)/22:0(2OH))
0	0	0	0	0	0	0	0	0	3.8151	13.7063	91.0824	16.3651	22.5507	28.6925	51.3988	GlcCer(d16:1(4E)/22:0(2OH))
186.706	157.041	179.912	124.591	140.975	90.4101	106.835	143.211	90.2709	53.0739	54.0822	66.0592	139.605	99.823	105.92	46.9179	Cer(m18:1(4E)/26:1(17Z))
18.2793	11.1986	153.711	8.29648	4.90885	0	14.3407	5.43399	3.90301	5.47138	0	0	6.22141	0	0	0	Cer(m18:0/22:0)
38.1793	29.1364	32.1987	23.149	15.1302	6.82486	26.8965	29.694	35.826	3.58846	8.97007	25.9426	54	12.9662	35.499	3.74441	Cer(d18:0/24:0)
