# Supplementary material for: Involvement of Phosphatidylserine and Triacylglycerol in the Response of Sweet Potato Leaves to Salt Stress
Source: Front Plant Sci. 2019 Sep 10;10:1086. doi: 10.3389/fpls.2019.01086 (PMC6746921; doi:10.3389/fpls.2019.01086)
Supplement: Supplementary file 3 [file Table_3.xlsx]

## Sheet: Supplementary Table 3
Supplementary Table 3 Autoscaled data of leaf lipidome for heat map.The autoscaled value of a lipid in a sample is calculated as follows: [(the amount of lipid in that sample)-(the average amount of that lipid among all samples)] divided by (the standard deviation for the amount of that lipid among all samples).
X22-L-CK1	X22-L-CK2	X22-L-CK3	X22-L-CK4	X22-L-S1	X22-L-S2	X22-L-S3	X22-L-S4	X32-L-CK1	X32-L-CK2	X32-L-CK3	X32-L-CK4	X32-L-S1	X32-L-S2	X32-L-S3	X32-L-S4	Accepted.Description
-0.0168417	0.246626	-0.584927	-1.42511	1.06381	2.16737	-0.466853	-1.46781	0.729591	1.2529	-1.26754	0.266589	0.0105012	0.334092	-0.17838	-0.664002	PA(12:0/20:5(5Z,8Z,11Z,14Z,17Z))
0.557216	2.00324	0.0731733	0.0201608	-0.609021	1.83683	-0.380567	1.19288	-1.00222	-1.00222	-0.899775	0.656089	-0.0990324	-1.00222	-0.363225	-0.98133	PA(13:0/12:0)
0.727612	1.40374	1.43919	0.687446	0.234102	-0.219101	-0.494697	0.0751064	0.456795	0.027064	0.673872	0.739556	-1.72835	-1.41004	-1.35722	-1.25507	PA(13:0/18:2(9Z,12Z))
-0.458924	-0.458924	-0.458924	-0.458924	-0.458924	-0.458924	-0.458924	-0.458924	-0.458924	-0.458924	-0.458924	-0.458924	1.52113	0.197338	0.681241	3.10738	PA(14:1(9Z)/15:1(9Z))
0.686068	0.604978	-0.0662636	-0.911889	1.75634	-0.307316	-0.507969	2.52635	-0.911889	-0.911889	-0.911889	-0.911889	0.311459	-0.042799	-0.233401	-0.168007	PA(17:0/19:1(9Z))
1.07283	-1.59086	0.995862	0.503391	0.028308	-0.365328	-0.561133	-0.194007	1.48678	0.00133988	1.01762	1.54583	-1.00221	-0.766934	-1.09871	-1.07278	PA(17:2(9Z,12Z)/15:1(9Z))
0.678542	-0.499406	-0.376243	-0.452923	-1.09892	-1.29707	-1.6831	-1.08611	1.25254	0.0755865	-0.32243	0.746691	1.54078	1.19583	0.416698	0.909541	PA(18:1(9Z)/22:4(7Z,10Z,13Z,16Z))
0.740966	1.83506	2.26031	0.975339	0.474462	0.0524904	-0.194269	0.00845486	-0.707575	-0.801609	-0.655869	-0.744851	-0.800695	-0.809151	-0.812826	-0.820242	PA(18:3(9Z,12Z,15Z)/12:0)
-0.579375	-0.581315	-0.576001	-0.581315	-0.581315	-0.581315	-0.581315	-0.581315	1.79926	0.336698	-0.559805	1.65258	2.35293	-0.127955	-0.525296	-0.285142	PA(18:3(9Z,12Z,15Z)/22:1(11Z))
1.15215	1.43604	1.66097	1.3698	0.642767	0.285625	-0.108194	0.552813	-0.663889	-0.905894	-0.887284	-0.890785	-0.890386	-0.921308	-0.932279	-0.900137	PA(20:0/20:5(5Z,8Z,11Z,14Z,17Z))
-0.476442	-0.475845	-0.472245	-0.4768	-0.470787	-0.475485	-0.474866	-0.459674	1.7843	0.488291	-0.145689	3.03555	-0.33426	-0.463682	-0.460646	-0.121722	PA(20:1(11Z)/18:4(6Z,9Z,12Z,15Z))
-0.547184	-0.546909	-0.54713	-0.547223	-0.547011	-0.547223	-0.543627	-0.545844	1.64629	0.707338	-0.522773	2.98079	-0.371672	-0.283031	0.099808	0.115399	PA(20:3(8Z,11Z,14Z)/22:2(13Z,16Z))
-0.642623	-0.604438	-0.596477	-0.631092	-0.643665	-0.565116	-0.507277	-0.578256	-0.521966	-0.0439335	-0.248668	-0.433107	0.238137	2.40897	1.48249	1.88703	PA(20:4(5Z,8Z,11Z,14Z)/22:2(13Z,16Z))
-0.879827	-0.879827	2.69477	0.783136	0.495348	0.220372	-0.0826927	-0.0965966	0.0180174	0.432567	1.31571	-0.501677	-0.879827	-0.879827	-0.879827	-0.879827	PA(21:0/19:1(9Z))
-0.612088	-0.612088	-0.612088	-0.612088	-0.598899	-0.569173	-0.576374	-0.584679	-0.542538	-0.419127	-0.434201	-0.370338	1.64428	1.7663	1.01095	2.12215	PA(21:0/22:2(13Z,16Z))
-1.03435	-1.00902	-0.922025	-0.665829	-0.788412	-0.411495	-1.19399	0.271094	0.993345	-0.514684	0.77373	2.27873	-0.240275	0.992365	0.451297	1.01952	PA(22:0/21:0)
-0.525982	1.25405	0.726749	0.627816	0.105872	0.0655969	-0.628324	0.017635	0.628469	-1.94927	-0.457918	1.27534	0.907922	0.338612	-2.19332	-0.19325	PA(22:0/22:1(11Z))
-0.609028	0.0726599	1.18522	-0.609028	-0.609028	2.05034	-0.609028	-0.609028	-0.609028	-0.609028	-0.609028	-0.609028	2.33288	-0.609028	0.483139	-0.0339566	PA(22:0/22:2(13Z,16Z))
-0.0185332	-0.487354	0.156882	-0.955691	-0.596829	0.0790808	-0.897996	-1.36009	-0.220631	0.838395	-0.0167399	-0.0171288	0.664536	3.0891	0.00599541	-0.262995	PA(22:1(11Z)/20:0)
-0.565451	-0.565451	-0.565451	-0.565451	-0.565451	-0.565451	-0.565451	-0.565451	-0.561462	-0.547502	-0.565451	-0.35014	1.26765	1.25663	1.78509	2.23879	PA(22:2(13Z,16Z)/12:0)
-0.490061	-0.487665	-0.471023	-0.481925	-0.458628	-0.476393	-0.466225	-0.404107	1.77664	1.05212	-0.461202	2.85413	-0.29685	-0.503823	-0.502524	-0.182466	PA(22:2(13Z,16Z)/14:0)
-0.595934	-0.595934	-0.595934	-0.595934	-0.595934	-0.595934	-0.577486	-0.595934	1.72386	1.60048	-0.595934	2.48435	-0.0077906	-0.327999	-0.0173759	-0.110573	PA(22:2(13Z,16Z)/18:2(9Z,12Z))
0.78608	1.38379	1.40641	0.776046	0.795245	0.231414	-0.0350109	1.34438	-0.926045	-0.946118	-0.980728	-0.968445	-0.944486	-0.975979	-0.960307	-0.966978	PA(22:4(7Z,10Z,13Z,16Z)/18:0)
-0.402524	0.33965	0.440585	-0.395599	1.31565	2.4166	1.32233	0.745043	-0.859518	-0.351875	-0.798496	-0.838293	-0.405946	-0.852607	-0.833207	-0.841786	PA(22:4(7Z,10Z,13Z,16Z)/20:2(11Z,14Z))
1.16732	1.24538	2.43795	0.395114	0.62262	0.109696	0.115057	0.0169787	-0.707958	-0.54233	-0.00239326	-0.755778	-1.03454	-1.04513	-1.01957	-1.00241	PA(22:6(4Z,7Z,10Z,13Z,16Z,19Z)/12:0)
0.765015	0.721402	1.29593	-0.195426	-0.123524	-0.50677	-0.691333	-0.026513	0.973723	0.102216	1.39196	1.32018	-1.45612	-1.71372	-0.981287	-0.875732	PA(22:6(4Z,7Z,10Z,13Z,16Z,19Z)/18:1(9Z))
0.691842	1.00946	1.67705	1.13715	-0.0879586	-0.257274	-0.612878	-0.414193	-0.587259	-0.0426781	1.75294	0.295533	-1.20709	-1.29739	-0.949955	-1.1073	PA(22:6(4Z,7Z,10Z,13Z,16Z,19Z)/20:1(11Z))
-2.00876	-1.89878	1.38507	-0.328246	0.490233	-0.126817	-0.017118	0.891434	0.282842	0.841891	0.689221	1.23735	-1.16657	0.162451	-0.164125	-0.270074	PA(22:6(4Z,7Z,10Z,13Z,16Z,19Z)/20:2(11Z,14Z))
1.52328	2.10783	0.65031	0.609014	0.531485	0.668545	0.371265	0.165006	-1.22812	-0.874745	-0.746945	-1.31985	-0.949657	-0.751191	-0.711958	-0.0442675	PA(18:2(9Z,12Z)/22:6(4Z,7Z,10Z,13Z,16Z,19Z))
-0.338145	-0.142445	0.231671	-0.849446	-0.223838	0.747668	-0.238235	-0.837484	0.188636	1.51035	-0.857301	-0.568729	0.634692	-0.968107	-0.953565	2.66428	PA(14:1(9Z)/14:1(9Z))
-0.652052	-0.360672	0.226048	-1.067	-0.219232	0.901458	-0.221442	-1.47894	-0.6645	-0.16557	2.24516	0.66431	-0.965408	1.80752	-0.0831493	0.0334686	PA(13:0/19:0)
-0.365715	-0.365715	-0.365715	-0.365715	-0.365715	-0.365715	-0.365715	-0.365715	-0.365715	2.66062	-0.365715	-0.365715	2.45939	-0.365715	-0.365715	-0.365715	PA(18:3(9Z,12Z,15Z)/16:0)
-0.803483	-0.803483	-0.803483	-0.803483	-0.803483	-0.803483	-0.803483	-0.803483	1.36718	0.242337	0.444171	0.161483	-0.212499	2.21393	0.723156	1.48811	PA(O-16:0/14:1(9Z))
-0.444713	-0.444713	-0.369526	-0.444713	-0.444713	-0.444713	-0.444713	-0.444713	-0.444713	-0.444713	-0.444713	-0.444713	0.685002	-0.226715	1.83916	2.96392	PA(O-18:0/14:0)
1.87147	1.93157	1.92487	0.296845	-0.685792	-0.520052	-0.706493	-0.775808	-0.63225	-0.46336	-0.273636	-0.303012	-0.349432	0.219291	-0.807966	-0.726255	PA(O-20:0/17:2(9Z,12Z))
-1.57025	-1.57025	1.78342	-0.200674	0.34698	-0.200783	-0.602475	0.490437	-1.35378	-0.39959	-0.194491	0.229787	0.212276	0.847912	0.43612	1.74536	PA(O-20:0/18:4(6Z,9Z,12Z,15Z))
-1.91064	-1.91064	0.188437	-0.606605	-0.197794	-0.226808	-0.165365	-0.122787	-0.184594	0.224584	0.270319	0.758186	0.0711571	2.1744	0.397682	1.24047	PA(P-16:0/12:0)
-0.348626	-0.348626	-0.347255	-0.348626	-0.348626	-0.348626	-0.348626	-0.348626	-0.336911	-0.309579	-0.313061	-0.227727	3.60871	0.726036	-0.345438	-0.0143896	PA(P-16:0/13:0)
-0.315151	-0.315151	-0.315151	-0.315151	-0.315151	-0.315151	-0.315151	-0.315151	-0.315151	-0.315151	-0.315151	-0.315151	-0.299008	3.68668	0.3544	0.0397446	PA(P-18:0/21:0)
-0.647282	-0.647282	-0.647282	-0.647282	-0.647282	-0.647282	-0.625288	-0.647282	2.16352	1.26345	-0.647282	2.15887	0.430164	-0.352527	0.0585221	0.0815505	PA(P-20:0/19:0)
0.275756	0.345428	2.08222	-0.221754	2.05365	0.780249	0.677537	0.276371	-0.810112	-0.854041	-0.432912	-0.788516	-0.827413	-0.861881	-0.846572	-0.848013	PA(10:0/10:0)
-0.435	-0.817964	-0.618671	-0.817964	-0.637885	-0.610623	-0.700919	-0.761606	2.32892	0.182497	1.30128	1.276	1.26204	-0.817756	-0.374289	0.24193	PA(16:0/22:6(4Z,7Z,10Z,13Z,16Z,19Z))
-0.43851	-0.485529	-0.511024	-0.40546	-0.509467	-0.510665	-0.539572	-0.517037	0.74457	-0.372028	-0.172456	-0.15713	3.45301	0.600308	0.0122615	-0.191275	LPA(0:0/18:0)
0.654959	0.946132	1.2126	0.76544	0.394137	0.0688259	-0.293557	-0.208888	0.753651	-0.220499	0.885083	0.958628	-1.70564	-1.75576	-1.27772	-1.17739	PA(21:0/0:0)
-0.00466484	3.41357	-0.327391	-0.391108	-0.455172	-0.455172	-0.353746	-0.455172	0.852279	-0.394043	-0.455172	-0.455172	0.725321	-0.455172	-0.398331	-0.390853	PA(18:4(6Z,9Z,12Z,15Z)/0:0)
-0.449445	-0.449445	-0.449445	-0.449053	-0.449445	-0.449445	-0.449445	-0.449445	2.86434	0.848744	-0.43142	1.90432	-0.303591	-0.449445	-0.449445	-0.388333	PA(20:5(5Z,8Z,11Z,14Z,17Z)/0:0)
-1.60744	-1.59188	1.15345	0.21015	0.20901	-0.0520327	-0.2586	0.0305611	0.756388	-0.580903	0.823356	2.0603	-0.905657	0.987609	-0.659583	-0.574721	PA(17:0/0:0)
2.00809	-0.934099	-0.533465	-0.934099	1.49007	0.0936301	-0.170721	1.55153	0.921127	-0.209422	-0.862766	-0.170156	0.439449	-0.934099	-0.900012	-0.855056	PA(P-16:0/0:0)
-0.360668	-0.592664	-0.287421	-0.549409	-0.512664	-0.638617	-0.606339	-0.562085	1.77684	0.14561	-0.269308	-0.664837	1.78117	-0.313064	-0.664837	2.31829	PA(13:0/0:0)
-0.506842	-0.448047	-0.449794	-0.53037	-0.469219	-0.401673	-0.502915	-0.556209	-0.317688	1.54653	-0.52854	-0.318003	1.21678	-0.459604	-0.192122	2.91773	PE(17:0/20:5(5Z,8Z,11Z,14Z,17Z))
-0.780112	-0.780112	1.57646	-0.320021	1.57828	1.40955	1.25335	1.29767	-0.632072	-0.780112	-0.686079	-0.564734	-0.696724	-0.57118	-0.689419	-0.614744	PE(18:0/15:0)
-0.396959	-0.579533	-0.272182	-0.376973	-0.431786	-0.470205	-0.399966	-0.251589	-0.199798	-0.434761	-0.320207	-0.255095	3.38055	1.33479	-0.159857	-0.166425	PE(18:4(6Z,9Z,12Z,15Z)/20:5(5Z,8Z,11Z,14Z,17Z))
0.421757	-0.231564	0.345729	-0.0112002	1.04832	0.146634	-0.100396	2.85726	0.618718	-0.616694	-0.443653	0.12677	-0.850222	-1.09682	-1.10002	-1.11462	PE(19:0/20:5(5Z,8Z,11Z,14Z,17Z))
2.45011	1.57957	1.6079	0.712897	-0.561292	-0.561292	-0.561292	-0.561292	-0.561292	-0.537898	-0.541023	-0.475701	-0.335947	-0.561292	-0.561292	-0.530864	PE(19:0/22:4(7Z,10Z,13Z,16Z))
-0.373654	-0.373654	-0.373654	-0.373654	-0.373654	-0.373654	-0.373654	-0.373654	-0.373654	-0.373654	-0.373654	-0.373654	-0.362904	2.79504	2.30568	-0.253966	PE(19:1(9Z)/15:0)
0.766269	-1.70722	1.24823	0.393718	1.28657	0.876132	-0.012896	0.0231286	0.539549	-0.783314	0.967246	0.410028	-1.25432	-0.0110916	-1.4719	-1.27014	PE(20:0/19:1(9Z))
0.993902	2.20663	1.94119	1.13393	-0.0647212	-0.335111	-0.818354	-0.801246	-0.812706	-0.778589	-0.702318	-0.501521	-0.367208	-0.490408	-0.516036	-0.0874319	PE(20:2(11Z,14Z)/22:6(4Z,7Z,10Z,13Z,16Z,19Z))
0.200048	-0.949262	1.19157	0.886553	0.394242	-0.672814	-0.766988	1.07091	1.84099	-0.949262	0.321544	1.22952	-0.949262	-0.949262	-0.949262	-0.949262	PE(20:3(8Z,11Z,14Z)/20:1(11Z))
-0.369009	-0.388893	-0.269023	-0.303691	-0.324322	-0.281717	-0.256709	0.113479	-0.388893	-0.388893	-0.388893	-0.388893	3.59348	0.726591	-0.295719	-0.388893	PE(20:5(5Z,8Z,11Z,14Z,17Z)/20:5(5Z,8Z,11Z,14Z,17Z))
0.429704	0.718988	1.40881	2.05948	0.463565	0.0471764	0.0328615	1.51148	-0.847072	-0.853356	-0.849125	-0.847992	-0.844544	-0.780868	-0.844133	-0.804981	PE(21:0/20:5(5Z,8Z,11Z,14Z,17Z))
-1.07357	-0.904831	-0.644176	-1.33893	0.55158	1.09425	1.25871	-0.198782	-1.16178	1.50501	-0.520464	-1.06117	-0.14542	0.470326	0.874128	1.29513	PE(22:0/20:5(5Z,8Z,11Z,14Z,17Z))
-0.639245	-0.623456	-0.612344	-0.626614	0.459951	0.329001	0.544861	3.13632	-0.639245	-0.639245	-0.6321	-0.54435	1.06557	-0.504095	0.157944	-0.23295	PE(22:0/22:2(13Z,16Z))
1.52926	1.48687	1.2897	0.920737	0.917761	0.43431	0.29417	0.171988	-0.277135	-1.14634	-0.88104	-1.17363	-1.1011	-0.894657	-0.760453	-0.810444	PE(22:0/22:6(4Z,7Z,10Z,13Z,16Z,19Z))
-0.262808	-0.238376	-0.216622	-0.262775	-0.2648	-0.27596	-0.279085	-0.2643	-0.249013	-0.267555	-0.285803	-0.22657	3.74803	-0.175822	-0.285803	-0.192743	PE(22:1(11Z)/22:4(7Z,10Z,13Z,16Z))
-0.728328	-0.607191	-0.0176543	-0.518769	-0.351468	-0.708312	-0.709103	0.127032	1.01416	0.617396	2.91132	1.13004	-0.139918	-0.465612	-0.978706	-0.574891	PE(22:1(11Z)/22:6(4Z,7Z,10Z,13Z,16Z,19Z))
-0.442042	-0.442042	-0.442042	-0.442042	-0.442042	-0.442042	-0.442042	-0.442042	3.27328	1.47946	-0.428291	0.199071	-0.101506	-0.442042	-0.278796	-0.164832	PE(22:2(13Z,16Z)/22:6(4Z,7Z,10Z,13Z,16Z,19Z))
-0.198634	0.420853	1.24836	-0.591129	0.103618	-0.530874	-0.480585	0.78006	-0.807631	-0.773372	2.81594	-0.807631	0.771356	-0.646344	-0.49636	-0.807631	PE(22:4(7Z,10Z,13Z,16Z)/22:2(13Z,16Z))
-0.531135	-0.555229	-0.555229	-0.459841	-0.363021	-0.532243	-0.507375	1.98301	1.28031	0.295552	-0.555229	-0.470476	2.49832	-0.429349	-0.555229	-0.542834	PE(22:6(4Z,7Z,10Z,13Z,16Z,19Z)/18:1(9Z))
3.74976	-0.248765	-0.235605	-0.238219	-0.256776	-0.256776	-0.2171	-0.242304	-0.256776	-0.256776	-0.256776	-0.256776	-0.256776	-0.256776	-0.256776	-0.256776	PE(22:6(4Z,7Z,10Z,13Z,16Z,19Z)/18:3(6Z,9Z,12Z))
-0.31498	-0.340931	-0.340931	-0.340931	-0.340931	-0.340931	-0.340931	-0.340931	-0.162185	-0.340931	-0.316766	-0.340931	3.58501	0.845234	-0.287716	-0.280219	PE(22:6(4Z,7Z,10Z,13Z,16Z,19Z)/20:3(8Z,11Z,14Z))
-0.545117	2.27198	-0.522145	1.58011	1.68341	0.982934	-0.545117	-0.545117	-0.545117	-0.545117	-0.545117	-0.545117	-0.545117	-0.545117	-0.545117	-0.545117	PE(22:6(4Z,7Z,10Z,13Z,16Z,19Z)/21:0)
2.03575	-1.73502	1.60639	0.555732	0.326993	0.380403	-0.740473	0.876965	-0.308031	-1.1029	-0.464334	-0.424158	-0.278349	0.731745	-0.714157	-0.746559	PE(18:0/16:0)
0.902175	-1.00028	-0.693538	-0.191089	0.1902	0.234838	-0.440476	1.01191	2.04957	1.14404	-0.851934	0.363994	0.850099	-1.21461	-1.07702	-1.27787	PE(17:0/22:6(4Z,7Z,10Z,13Z,16Z,19Z))
-0.4223	-0.526669	-0.410345	-0.526669	-0.526669	-0.526669	-0.463142	-0.526669	-0.526669	0.17735	-0.526669	-0.526669	0.291095	0.760362	1.05278	3.22755	PE(14:0/22:6(4Z,7Z,10Z,13Z,16Z,19Z))
-0.538335	-0.54119	-0.548525	-0.533346	-0.595677	-0.542554	-0.613589	-0.496797	-0.634198	0.423694	-0.591157	-0.634198	0.527604	1.25325	1.28588	2.77913	PE(14:0/16:1(9Z))
-0.138803	-0.335251	-0.459218	0.828211	0.263329	-0.643353	-0.746887	0.894176	2.52459	0.291348	-0.217293	0.321891	1.05197	-1.1362	-1.28664	-1.21187	PE(O-16:0/12:0)
-0.330947	-0.166618	0.70144	0.887188	-0.352957	-0.7902	-0.729745	0.388394	2.12868	-0.563905	1.12329	1.52339	-0.928427	-0.743298	-1.10271	-1.04357	PE(O-16:0/18:4(6Z,9Z,12Z,15Z))
-0.517573	-0.45712	0.821457	0.0201107	0.467243	-0.572791	-0.836211	-0.663986	-0.75869	-0.833904	2.54091	0.383252	-1.01186	1.31412	0.927457	-0.822419	PE(O-18:0/14:0)
-0.194393	-0.0549413	1.22007	-0.549403	1.1296	1.70269	1.88302	0.263397	-0.773285	0.0289445	-0.484537	-1.56954	-0.252852	-0.99524	-0.912332	-0.441199	PE(O-18:0/17:0)
-0.268701	-0.268701	-0.268701	-0.268701	-0.268701	-0.268701	-0.268701	-0.268701	-0.268701	-0.268701	-0.268701	-0.268701	-0.19138	-0.268701	3.74449	-0.0599895	PE(O-18:0/18:2(9Z,12Z))
-0.605073	-0.605073	-0.602726	-0.595015	0.895413	2.36274	1.67015	1.49065	-0.605073	-0.605073	-0.605073	-0.605073	-0.489236	-0.515784	-0.374408	-0.211353	PE(O-20:0/19:0)
-0.618432	-0.533446	-0.605382	-0.599899	0.69351	0.768792	1.20627	2.95441	-0.2272	-0.481032	-0.614585	-0.621918	0.474663	-0.621918	-0.551918	-0.621918	PE(O-20:0/20:3(8Z,11Z,14Z))
0.25194	0.798339	0.470496	1.31591	0.466435	0.530129	0.408888	0.159438	0.40927	-0.784513	-0.100591	1.55678	-1.80719	-1.88974	-0.952506	-0.833078	PE(O-20:0/20:5(5Z,8Z,11Z,14Z,17Z))
-0.357947	-0.460768	-0.629869	-0.995559	-0.857524	-0.802796	-1.00738	-0.826681	-0.118481	-0.200795	0.622119	-0.257429	1.10967	2.2525	0.967106	1.56383	PE(O-20:0/22:4(7Z,10Z,13Z,16Z))
-0.982549	-0.761341	-0.862943	-0.555595	-0.349712	1.86821	2.08037	-0.0954685	-0.552382	-0.453782	-0.349861	-0.45922	-0.733579	0.275846	0.215285	1.71672	PE(O-20:0/22:6(4Z,7Z,10Z,13Z,16Z,19Z))
1.01545	-2.61964	0.256417	0.166414	-0.41888	-0.284983	-0.663247	-0.221792	0.531089	-0.613881	0.22064	0.937262	-0.134738	2.09491	-0.478294	0.213269	PE(P-16:0/20:0)
-0.481125	-0.486084	-0.480506	-0.484582	-0.486084	-0.486084	-0.484755	-0.483407	0.624382	-0.30555	0.0158754	0.11201	3.49218	0.445933	-0.48409	-0.0281121	PE(P-18:0/17:2(9Z,12Z))
-0.710093	-0.515501	0.682455	-1.21085	-0.303911	1.4686	0.76583	-0.349614	-0.499586	-0.0984716	0.733015	-0.752192	-1.36807	-0.128414	-0.174749	2.46155	PE(P-18:0/22:4(7Z,10Z,13Z,16Z))
0.0803084	-0.137507	1.09093	1.47618	-0.427573	-0.948965	-0.769296	-0.102968	2.69439	-0.198424	0.459648	-0.348889	-0.375881	-0.840807	-0.630517	-1.02064	PE(P-20:0/16:1(9Z))
-0.479774	-0.617769	-0.529901	-0.666184	-0.684744	-0.630397	-0.717371	-0.804018	2.11052	0.825848	-0.494202	2.43394	-0.218113	0.528274	0.0132221	-0.0693323	PE(P-20:0/17:2(9Z,12Z))
-0.73846	1.83595	0.237562	-0.515893	0.914678	1.28359	0.659232	1.58164	-1.14026	-1.14907	-0.164337	-0.498662	-0.866082	0.257854	-1.15465	-0.54309	PE(P-20:0/22:2(13Z,16Z))
1.2053	-2.82598	0.675007	-0.267062	-0.122105	-0.0235329	-1.12445	0.364204	0.734639	-0.62192	-0.131237	0.463079	-0.278831	1.48042	0.0330939	0.439369	PE(16:0/16:0)
-0.613819	-0.176719	-0.437353	-0.605413	1.52248	1.7808	1.67772	1.09008	-0.856598	-0.782231	0.778207	-0.857976	-0.228696	-0.857976	-0.574521	-0.857976	PE(18:0/22:6(4Z,7Z,10Z,13Z,16Z,19Z))
2.33561	0.65035	1.91128	1.07723	-0.449102	-0.449711	-0.622895	0.216785	-0.0223684	-0.0902624	-0.75951	-0.75951	-0.75951	-0.75951	-0.75951	-0.75938	PE(21:0/22:6(4Z,7Z,10Z,13Z,16Z,19Z))
0.0405662	-0.501338	-0.17634	-0.448347	0.672142	-0.404249	-0.152074	1.12403	-0.589984	-0.588331	3.25473	-0.607788	0.0613037	-0.594793	-0.493882	-0.595644	LysoPE(0:0/14:0)
-0.592625	-0.592625	-0.592625	-0.592625	0.163813	-0.592625	-0.592625	-0.592625	-0.0921624	-0.336679	-0.39056	-0.592625	2.48467	0.67711	-0.0573033	2.29211	LysoPE(0:0/15:0)
-0.258789	-0.954726	-0.346113	-0.954726	-0.604845	-0.67857	-0.653302	-0.766627	1.57435	0.0173139	1.0336	0.512951	2.19114	-0.762623	-0.608468	1.25945	LysoPE(0:0/16:1(9Z))
-0.0694488	-0.446621	-0.0576404	-0.446621	-0.446621	-0.446621	-0.446621	-0.446621	3.50386	-0.351042	0.682124	0.546328	-0.446621	-0.343682	-0.446621	-0.337534	LysoPE(0:0/18:1(9Z))
-0.5639	-0.566791	-0.566791	-0.566791	-0.561133	-0.491629	-0.375521	-0.550778	-0.566791	-0.405835	-0.56216	-0.566791	1.09139	1.25972	1.34851	2.6453	LysoPE(0:0/18:2(9Z,12Z))
-0.497357	0.24275	-0.534227	-0.414404	-0.38722	-0.154821	0.982996	0.260641	-1.27767	1.97686	-0.257093	-1.2772	1.76684	-1.26596	1.01669	-0.180817	LysoPE(0:0/20:2(11Z,14Z))
-0.556141	-0.521323	-0.556141	-0.556141	1.30836	1.70437	1.55342	2.07273	-0.556141	-0.556141	-0.556141	-0.556141	-0.556141	-0.556141	-0.556141	-0.556141	LysoPE(0:0/24:1(15Z))
-0.953691	-0.854273	-0.955154	-0.889012	-0.587914	-0.828339	-0.226776	-0.81353	2.42793	0.387375	0.829831	1.1075	1.31969	0.374519	-0.252346	-0.0858132	LysoPE(20:4(8Z,11Z,14Z,17Z)/0:0)
-0.737622	-0.789453	-0.597695	-0.789453	-0.570312	-0.277592	-0.660407	-0.590099	0.1637	0.25734	0.410837	-0.0496135	0.443582	-0.789453	2.05331	2.52293	PE(16:1(9Z)/0:0)
-0.972524	0.0885498	-0.26543	-0.979588	-0.353567	0.656259	-0.440894	-0.0415022	-0.979588	1.07836	-0.945078	-0.979588	2.25782	-0.395143	0.659186	1.61272	PE(21:0/0:0)
-1.05865	0.368513	-0.341101	-0.905844	-0.0816773	-0.565077	-0.517432	-0.550179	-0.0720394	0.372146	-0.531675	-0.599925	-0.216329	3.12311	0.989476	0.586691	PE(18:3(9Z,12Z,15Z)/0:0)
1.36554	2.02406	1.44486	1.62839	-0.677281	-0.689386	-0.689386	-0.689386	-0.689386	-0.689386	-0.689386	-0.689386	-0.683971	0.0185811	-0.180232	-0.114255	PC(13:0/20:4(5Z,8Z,11Z,14Z))
-0.548416	-1.48398	0.523893	-0.221788	0.347071	-0.403548	0.276024	2.15501	1.39076	-0.179004	0.171559	1.2618	-1.03304	-0.0137938	-1.12937	-1.11317	PC(17:2(9Z,12Z)/16:0)
-0.497961	-0.498284	-0.477615	-0.509193	-0.512577	-0.517685	-0.511591	-0.513337	1.27594	0.652305	-0.46147	3.23216	-0.368742	-0.329438	-0.0118466	0.0493386	PC(17:2(9Z,12Z)/20:0)
-0.764893	-1.10302	0.0795692	-0.338815	0.230383	-0.135375	0.496991	2.90364	0.663334	-0.0258248	0.117692	1.0455	-0.754764	-0.3879	-1.07049	-0.95602	PC(18:3(6Z,9Z,12Z)/20:5(5Z,8Z,11Z,14Z,17Z))
0.422686	-1.34901	0.968085	1.00078	-0.140326	-0.463036	-0.354587	0.597647	2.09267	-0.626883	0.622046	1.06397	-0.505564	-0.845012	-1.26515	-1.21832	PC(19:1(9Z)/16:1(9Z))
0.73341	0.890696	1.70919	0.43371	-0.0205773	-0.382544	-0.523044	-0.297536	1.62829	-0.250208	0.516809	0.685241	-1.26997	-1.41583	-1.14315	-1.2945	PC(20:2(11Z,14Z)/18:3(6Z,9Z,12Z))
-0.867827	0.00155237	-0.316818	0.762751	0.870309	-0.713198	-0.252561	-0.0941434	0.0385607	-0.548412	0.753764	3.00484	-0.391158	-0.190543	-0.92528	-1.13184	PC(20:2(11Z,14Z)/20:5(5Z,8Z,11Z,14Z,17Z))
0.875517	1.34938	1.17437	1.00731	0.683707	0.356266	0.0175924	0.979992	-1.04269	-1.04651	0.885888	-1.0371	-1.05995	-1.07056	-1.00265	-1.07056	PC(20:3(8Z,11Z,14Z)/15:1(9Z))
-0.537399	-0.518017	-0.409277	-0.380163	-0.7161	-0.0935907	-1.09558	-0.555608	0.946715	1.08103	-0.11319	-0.898732	1.13814	1.71974	1.77625	-1.34422	PC(20:4(5Z,8Z,11Z,14Z)/18:4(6Z,9Z,12Z,15Z))
-0.566034	-0.661326	-0.491978	-0.238681	-0.910692	-0.349014	-0.696526	-0.0524746	3.05185	0.118609	1.11511	0.921498	-0.849326	-0.311789	0.322322	-0.401547	PC(20:5(5Z,8Z,11Z,14Z,17Z)/22:2(13Z,16Z))
-0.468799	-0.468799	-0.468799	-0.468799	-0.468799	-0.468799	-0.468799	-0.468799	3.02934	-0.382768	-0.468799	-0.468799	1.50378	-0.468799	0.998845	0.00758945	PC(21:0/20:0)
0.439452	0.313596	0.901854	1.20311	-1.01441	-0.575166	-0.979058	-0.126081	2.55412	-0.751447	0.282228	0.4377	-0.0503207	-0.494422	-0.742876	-1.39828	PC(21:0/20:1(11Z))
-0.263205	-0.263205	-0.263205	-0.263205	-0.263205	-0.263205	-0.263205	-0.263205	-0.263205	-0.263205	-0.263205	-0.263205	-0.141951	-0.184105	-0.263205	3.74771	PC(21:0/20:5(5Z,8Z,11Z,14Z,17Z))
-0.141894	-0.0137854	-0.762617	-0.996226	-0.951587	-0.953983	-1.18862	-0.908318	0.456767	-0.115364	0.649244	0.742158	0.219348	2.66128	0.353695	0.949902	PC(22:0/20:5(5Z,8Z,11Z,14Z,17Z))
0.114947	2.54952	1.87929	1.37992	-0.239698	-0.29046	-0.539352	-0.539352	-0.539352	-0.539352	-0.539352	-0.539352	-0.539352	-0.539352	-0.539352	-0.539352	PC(22:0/22:6(4Z,7Z,10Z,13Z,16Z,19Z))
0.256747	-0.66501	-0.793121	0.236347	1.16747	-0.164256	-0.755952	1.85762	1.45815	-0.56869	-0.793121	-0.619652	1.75054	-0.793121	-0.793121	-0.780824	PC(22:1(11Z)/20:5(5Z,8Z,11Z,14Z,17Z))
-0.255245	-0.255245	-0.255245	-0.255245	-0.255245	-0.255245	-0.255245	-0.255245	-0.255245	-0.255245	3.74946	-0.243897	-0.255245	-0.187383	-0.255245	-0.255245	PC(22:1(11Z)/22:2(13Z,16Z))
-0.972149	-0.464031	-0.769678	-1.26861	-1.04595	0.633785	-0.891668	-0.797486	-0.917741	0.665485	1.37961	0.466718	0.0587122	1.41987	1.5277	0.975421	PC(22:6(4Z,7Z,10Z,13Z,16Z,19Z)/17:0)
-0.728639	-0.508767	0.760399	-1.36016	1.32434	1.25207	1.0581	0.134352	-1.66471	0.510586	-0.0524519	-1.48639	0.0655735	-0.720379	0.182246	1.23383	PC(22:6(4Z,7Z,10Z,13Z,16Z,19Z)/22:1(11Z))
-0.259916	-0.259916	-0.259916	-0.259916	-0.259916	-0.259916	-0.258851	-0.259916	-0.259916	-0.211504	-0.241275	-0.256778	3.74942	-0.204066	-0.254827	-0.24279	PC(22:6(4Z,7Z,10Z,13Z,16Z,19Z)/22:2(13Z,16Z))
-0.263617	-0.220891	-0.270771	-0.259312	-0.300531	-0.300531	-0.300531	-0.300531	-0.300531	-0.153984	0.00052383	3.73792	-0.29308	-0.300531	-0.289036	-0.184564	PC(O-16:0/12:0)
-0.587668	-0.562062	-0.578566	-0.583007	-0.59268	-0.591076	-0.593496	-0.593496	2.02865	0.671699	-0.593496	2.65595	-0.302127	-0.232685	0.0899399	0.364125	PC(O-18:0/20:2(11Z,14Z))
-0.341217	-0.341217	-0.33915	-0.341217	-0.341217	-0.341217	-0.341217	-0.341217	-0.341217	-0.341217	-0.338215	-0.341217	3.52404	1.02778	-0.341217	-0.121073	PC(O-20:0/15:0)
0.451989	-0.667863	1.19292	-0.673397	-0.684746	-0.886032	-0.716573	-0.302936	-0.153572	0.43601	-1.89104	1.69754	1.5613	1.04793	0.19555	-0.607075	PC(O-20:0/18:3(9Z,12Z,15Z))
-0.349875	-0.349875	-0.349875	-0.349875	-0.349875	-0.349875	-0.349875	-0.349875	-0.349875	-0.349875	-0.349875	-0.349875	3.62713	0.507312	-0.208379	0.272439	PC(O-20:0/22:4(7Z,10Z,13Z,16Z))
-0.267085	-0.267085	-0.267085	-0.267085	-0.267085	-0.267085	-0.267085	-0.267085	-0.267085	-0.264672	-0.263637	-0.267085	3.74224	-0.267085	-0.00890687	-0.267085	PC(P-18:0/22:4(7Z,10Z,13Z,16Z))
-0.399918	-0.858252	-0.35257	-0.858252	-0.311131	-0.858252	0.411737	-0.707851	3.04292	0.420939	1.01208	0.553255	-0.238687	-0.807118	-0.386413	0.337514	PC(P-20:0/22:4(7Z,10Z,13Z,16Z))
-0.420958	-0.420958	-0.4209	-0.420958	-0.288684	-0.366604	-0.238273	1.11397	3.44709	0.057219	-0.420958	-0.420958	0.0638526	-0.420958	-0.420958	-0.420958	PC(P-20:0/22:6(4Z,7Z,10Z,13Z,16Z,19Z))
-0.34337	-0.34337	-0.34337	-0.34337	-0.34337	-0.34337	-0.34337	-0.34337	-0.171542	-0.31363	-0.34337	-0.34337	3.59839	0.782782	-0.118931	-0.34337	PC(14:0/O-1:0)
-0.0901829	-0.0241708	-0.818264	-0.604594	-1.19541	-0.872678	-1.01633	-1.23307	1.41254	0.347295	2.40041	-0.0638919	0.198438	-0.0112658	0.617495	0.953666	PC(16:0/O-16:0)
1.06952	1.97543	1.81591	1.29048	0.410166	-0.0591577	-0.375998	-0.0181983	-0.773848	-0.788164	-0.669945	-0.721543	-0.789663	-0.794093	-0.782994	-0.787899	PC(16:0/9:0(CHO))
1.23755	1.51189	1.66386	1.36254	0.317378	0.491512	-0.427085	0.475684	-0.724521	-0.854823	-0.69693	-0.503276	-0.734526	-0.941608	-1.17487	-1.00278	PC(O-16:0/O-18:0)
-0.252493	-0.252493	-0.252493	-0.252493	-0.252493	-0.252493	-0.252493	-0.252493	-0.252493	-0.252493	-0.252493	-0.252493	3.74984	-0.214937	-0.252493	-0.252493	PC(O-18:1(9Z)/O-1:0)
0.685665	1.47659	0.427711	-0.257172	-0.40403	-0.370068	-0.409146	-0.306856	-0.27357	0.186111	1.087	-1.84902	0.15492	1.49914	0.441383	-2.08867	PC(O-18:1(9Z)/O-18:1(9Z))
0.817808	0.692567	1.63726	0.549063	0.173118	1.18441	0.434219	1.65181	-0.94361	-0.867309	-0.892448	-1.01811	-0.555825	-0.996377	-0.943751	-0.922826	PC(20:4(8Z,11Z,14Z,17Z)/16:1(9Z))
0.484571	1.13973	0.59961	-0.385936	1.88224	1.4952	-0.989806	-0.989806	-0.741967	1.20936	-0.0241312	-0.47522	-0.243641	-0.989806	-0.989806	-0.980593	PC(O-16:1(9Z)/18:2(9Z,12Z))
-0.309494	-0.309494	-0.309494	-0.309494	-0.309494	-0.302022	-0.127503	0.204991	-0.309494	-0.309494	-0.309494	-0.309494	-0.309494	-0.0844792	3.71345	-0.309494	PC(P-18:1(9Z)/22:1(13Z))
1.87796	2.18987	0.863714	0.455011	0.251131	0.184348	0.174695	0.260603	-1.14135	-1.03326	-0.607618	-0.467576	-1.11886	-0.433028	-0.917934	-0.537714	PC(21:0/22:6(4Z,7Z,10Z,13Z,16Z,19Z))
-1.03071	-1.06003	-0.985586	-1.04176	0.518129	0.334512	1.2245	0.279883	-0.745238	0.0883607	-0.54665	-0.869038	-0.231648	2.37009	1.04023	0.654939	PC(18:0/18:0)
-0.60552	-0.646491	-0.557365	-0.740169	-0.566114	-0.418769	-0.447997	-0.609725	-0.43798	-0.341853	-0.425145	-0.661762	1.29528	1.73252	1.08481	2.34628	PC(P-18:0/22:6(4Z,7Z,10Z,13Z,16Z,19Z))
0.796982	1.583	0.808255	0.455114	0.443246	0.674345	-0.283286	0.513649	0.20468	-0.268424	0.520677	0.617935	-1.4724	-1.65213	-1.3927	-1.54894	PC(14:0/24:1(15Z))
0.717623	-0.5307	-0.205473	-0.187107	0.17846	-0.325203	-0.47572	0.0817394	0.284387	-0.0479253	-0.641403	-0.568776	3.45367	-0.57655	-0.641403	-0.515616	PC(17:0/2:0)
-0.536013	-0.860732	-0.507409	-0.860732	-0.306258	-0.556261	-0.134556	-0.568866	1.19505	-0.0492689	0.288821	0.828676	3.04525	-0.860732	-0.000932941	-0.116037	PC(24:1(15Z)/24:1(15Z))
-0.614521	-0.614521	-0.614521	-0.614521	-0.276185	-0.520759	-0.614521	-0.614521	2.28634	-0.112442	-0.614521	2.16493	-0.614521	0.580188	1.12251	-0.328421	PC(36:0/16:0)
0.990909	-0.348284	0.985895	1.27633	-0.257769	1.08763	0.830378	1.40034	0.415849	-0.913059	-1.02295	-0.168504	-0.539248	-0.947677	-1.05283	-1.737	PC(6:0/18:0)
-0.917717	-0.877539	-0.876892	-0.918242	-0.465184	-0.855496	-0.877983	-0.918242	2.10529	-0.122275	1.47371	1.11042	0.628038	0.176742	0.519371	0.816005	PC(9:0/5:0)
-0.285301	-0.471409	-0.266742	-0.294587	-0.813168	-0.698166	-0.85389	-0.54918	3.36459	-0.0859321	0.455128	0.225312	0.790942	-0.330372	0.00886619	-0.196092	PC(O-14:0/2:0)
-0.481478	-0.481478	-0.481478	-0.481478	-0.481478	-0.481478	-0.481478	-0.481478	2.98065	-0.343788	1.43687	-0.481478	-0.481478	-0.481478	0.0475045	1.17502	PC(O-15:0/2:0)
-0.746179	-0.732493	-0.701	-0.769661	-0.768075	-0.642083	-0.696898	-0.762312	-0.31598	0.30777	0.484823	-0.716772	1.28093	1.59786	1.06082	2.11926	PC(O-16:0/22:5(7Z,10Z,13Z,16Z,19Z))
-0.452301	1.06508	-0.572409	-0.511141	-0.597094	1.13517	-0.131053	-0.55471	-0.533974	-0.597094	-0.263816	3.10813	-0.29567	-0.558698	0.268317	-0.508734	PC(O-16:0/3:0)
1.19911	1.15615	1.04949	1.49575	0.706218	0.625953	0.0953644	0.167887	0.113878	-1.07704	0.0995316	-0.570866	-1.08832	-1.27463	-1.34224	-1.35624	PC(O-16:0/3:1(2E))
-0.450766	-0.450766	-0.450766	-0.450766	-0.450766	-0.450766	0.173384	-0.450766	-0.450766	-0.204869	-0.450766	-0.450766	-0.265598	3.44762	0.774836	0.582288	PC(O-18:0/3:0)
-0.38101	-0.385745	-0.385745	-0.385745	-0.385745	-0.385745	-0.385745	-0.385745	-0.362478	-0.380221	-0.385745	-0.385745	3.51074	0.947149	0.131498	0.0060286	PC(O-20:0/2:0)
1.24177	1.36815	2.30753	1.22032	0.628969	-0.722785	-0.325729	-0.722785	-0.722785	-0.621844	-0.722785	-0.497444	-0.400788	-0.722785	-0.722785	-0.584225	PC(O-20:0/22:0)
-0.252835	-0.351091	0.1864	-0.721852	0.143627	-0.209205	1.23423	1.21371	-1.26633	2.1908	0.223694	-1.26633	0.960098	-1.26633	-0.0358341	-0.782748	PC(O-16:1(11Z)/2:0)
-0.73701	-0.729042	-0.737526	-0.689157	-0.464564	-0.698562	-0.349868	-0.69423	1.62507	-0.0792199	0.241912	0.879594	2.80482	0.240988	-0.252564	-0.360639	LysoPC(20:3(5Z,8Z,11Z))
1.20167	1.54158	-0.272567	-0.115641	-0.868961	-0.640821	-0.904553	-0.904553	0.932262	0.108193	2.3312	0.181183	-0.367637	-0.904553	-0.904553	-0.412249	LysoPC(22:5(7Z,10Z,13Z,16Z,19Z))
-0.72592	-1.11687	-0.806744	-1.11687	-0.108228	-0.576223	0.144358	-0.621549	1.8041	0.324316	0.854157	2.14254	0.794613	-1.11353	-0.0330927	0.154943	PC(22:4(7Z,10Z,13Z,16Z)/0:0)
0.192391	-0.0908949	-0.634208	-0.414553	-0.972583	-0.800633	-0.962797	-1.028	1.15309	0.505912	2.91933	0.244626	-0.370004	-0.480252	0.399354	0.339228	PC(19:1(9Z)/0:0)
-0.658906	-0.89562	-0.687732	-0.89562	-0.235382	-0.656284	0.127446	-0.588411	2.20512	-0.797414	0.902223	1.29531	1.68611	-0.89562	0.0384226	0.0563529	PC(20:3(8Z,11Z,14Z)/0:0)
0.187296	-0.578843	-0.0456009	-0.578843	-0.554708	-0.567732	-0.466834	-0.441286	3.26991	-0.206215	0.97196	0.842553	-0.544382	-0.474597	-0.340145	-0.472536	PC(22:2(13Z,16Z)/0:0)
-0.865436	-0.858896	-0.806047	-0.859618	-0.869161	-0.922165	-0.669594	-0.922165	2.09884	0.595383	1.15003	1.52058	0.777448	0.355351	0.306684	-0.0312389	PC(O-10:1(9E)/0:0)
1.16427	1.2921	0.388995	0.254793	-0.0113994	0.341852	0.455818	0.22037	1.74387	-0.637818	-1.4901	0.639349	-1.34819	-0.449663	-1.26133	-1.3029	PC(0:0/16:0)
1.29595	-0.689313	0.00454468	0.265881	0.552942	-0.662023	-0.180781	2.29977	-0.874587	1.5921	-0.586782	-0.874587	0.393053	-0.874587	-0.818791	-0.84279	PC(P-18:0/0:0)
-0.682851	-0.682851	-0.669462	-0.682851	-0.663533	-0.682851	-0.682851	-0.682851	1.04239	-0.601966	-0.576717	0.266834	2.1825	2.01657	0.663538	0.436953	PC(13:0/0:0)
-0.299889	-0.548814	-0.548814	-0.548814	-0.548814	-0.548814	-0.548814	-0.548814	-0.274329	-0.548814	-0.548814	-0.548814	2.274	2.34528	0.956267	0.486803	PC(P-19:1(12Z)/0:0)
-0.205006	-0.0170053	0.044764	-0.0639417	-1.24363	-0.970673	-0.739697	-0.0268856	1.521	2.47486	0.132624	0.824127	-0.171433	-1.20062	0.609617	-0.968103	PC(18:0/0:0)
-0.271642	-0.338159	-0.0812568	-0.222474	-0.253064	-0.420732	-0.418847	-0.42701	-0.454095	-0.447867	3.41698	1.25819	-0.442551	-0.204181	-0.264597	-0.428697	PC(18:2(9Z,12Z)/0:0)
0.449448	0.133492	1.29457	0.724431	-0.449485	-0.422306	-0.316121	1.00218	1.45964	0.766491	-0.0510679	0.89442	-1.22284	-1.53966	-1.34866	-1.37454	PC(20:0/0:0)
1.75806	-0.416382	0.607554	-0.195261	-0.0581234	-0.585124	-0.715226	-0.311994	2.502	0.149553	-0.56834	1.07115	-0.795815	-0.814019	-0.814019	-0.814019	PC(20:4(5Z,8Z,11Z,14Z)/0:0)
1.58703	1.70084	1.52828	1.83028	-0.110267	-0.514802	-0.602137	-0.602137	-0.602137	-0.602137	-0.602137	-0.602137	-0.602137	-0.602137	-0.602137	-0.602137	PS(12:0/20:4(5Z,8Z,11Z,14Z))
-0.421538	-0.421538	-0.421538	-0.421538	-0.421538	-0.421538	-0.421538	-0.421538	-0.421538	-0.421538	-0.421538	-0.421538	3.21829	1.34282	-0.291441	0.788781	PS(14:0/15:1(9Z))
3.50903	1.08341	-0.3313	-0.338148	-0.32496	-0.334165	-0.323238	-0.255807	-0.333828	-0.325136	-0.319649	-0.332454	-0.342607	-0.344074	-0.343347	-0.343727	PS(14:1(9Z)/12:0)
-0.506212	-0.506212	-0.506212	-0.506212	-0.506212	-0.506212	-0.485613	-0.506212	1.77768	1.54782	-0.48698	2.58195	-0.427686	-0.40734	-0.338732	-0.217609	PS(15:1(9Z)/15:1(9Z))
-0.54793	-0.971746	-0.678077	-0.810463	-0.74081	-0.689306	-0.782402	0.0235945	1.57218	2.74699	0.512158	-0.357802	0.207425	-0.382937	0.461019	0.438101	PS(17:0/20:2(11Z,14Z))
1.16682	1.1721	1.38387	1.30015	0.400266	-0.201609	-0.306255	0.27464	-0.905415	-0.932221	1.425	-0.89907	-0.940909	-0.981196	-0.977402	-0.978773	PS(17:1(9Z)/14:1(9Z))
-0.488552	-0.488552	-0.46349	-0.488552	0.462757	0.215672	1.45834	3.17148	-0.488552	-0.437267	-0.488552	-0.488552	-0.488552	-0.488552	-0.010531	-0.488552	PS(17:2(9Z,12Z)/20:1(11Z))
0.350318	-0.233045	0.921361	-0.444231	-0.675206	-0.783022	-0.779857	-0.243729	1.79121	1.05377	1.65185	1.15938	-0.877271	-1.20906	-0.812242	-0.870231	PS(17:2(9Z,12Z)/20:5(5Z,8Z,11Z,14Z,17Z))
1.3734	1.83691	1.48657	1.04068	-0.648133	-0.652228	-0.652228	-0.652228	-0.652228	-0.652228	-0.652228	-0.652228	1.36327	-0.582641	-0.652228	-0.652228	PS(18:0/22:1(11Z))
-0.256732	0.726205	0.277617	-0.0130462	1.4802	1.37478	1.26331	1.77724	-0.826201	-0.829026	-0.829058	-0.829058	-0.829058	-0.829058	-0.829058	-0.829058	PS(18:3(9Z,12Z,15Z)/19:0)
2.12575	-0.256081	0.309913	0.602787	0.445129	0.182048	-0.528798	0.2643	1.31968	-0.307808	-0.428629	1.09864	-0.764411	-1.53502	-1.18104	-1.34645	PS(18:4(6Z,9Z,12Z,15Z)/16:0)
1.67643	-0.17362	0.505215	0.772581	0.485918	-0.45113	-0.611093	0.403296	1.79397	-0.253218	-0.456892	1.06467	-1.0962	-1.32291	-1.05825	-1.27876	PS(18:4(6Z,9Z,12Z,15Z)/18:4(6Z,9Z,12Z,15Z))
-0.620458	-0.620529	-0.620209	-0.620529	-0.620529	-0.620529	-0.620529	-0.620529	1.76288	0.623715	1.75945	2.1332	-0.126975	-0.620529	-0.611554	0.0436565	PS(18:4(6Z,9Z,12Z,15Z)/20:0)
-0.565673	-0.57795	-0.152776	-0.378723	-0.893373	-0.0591136	0.372373	0.301223	0.428536	2.85222	1.58089	0.100609	-0.937754	-0.607174	-0.705385	-0.757931	PS(19:0/20:5(5Z,8Z,11Z,14Z,17Z))
-0.496505	-0.319115	-0.445591	-0.577361	-0.484159	-0.373019	-0.482128	-0.479133	-0.422197	-0.475547	-0.249853	-0.593201	1.79241	1.3913	2.66685	-0.452741	PS(19:1(9Z)/20:4(5Z,8Z,11Z,14Z))
1.23891	0.486025	1.7447	0.209424	0.247089	-0.6169	-0.539297	-0.180314	1.00287	-0.1515	1.3898	0.216549	-1.26184	-1.26184	-1.26184	-1.26184	PS(20:0/15:1(9Z))
0.530481	0.504237	0.903202	0.276088	-0.135756	-0.439546	-0.684204	-0.128768	1.44779	-0.350083	1.05673	1.89368	-1.31331	-1.22202	-1.13618	-1.20233	PS(20:1(11Z)/20:3(8Z,11Z,14Z))
-0.121917	0.290307	0.552464	0.956425	0.419619	-0.225808	-0.350493	1.63989	1.95347	-1.0859	-0.140002	0.566892	-0.608288	-1.23557	-1.30214	-1.30895	PS(20:2(11Z,14Z)/12:0)
-0.222935	-0.564914	-0.451255	-0.371239	0.71864	-0.485052	-0.641477	2.88087	0.586151	-0.369044	-0.181406	-0.270566	1.60326	-0.677426	-0.726701	-0.826906	PS(20:2(11Z,14Z)/17:0)
1.1465	-0.43138	-0.691008	0.250201	0.58558	0.14441	0.121331	1.99122	1.93664	0.247044	-0.798188	-0.612718	-0.890647	-1.0095	-0.980021	-1.00946	PS(20:3(8Z,11Z,14Z)/20:0)
-0.278448	-0.278448	-0.278448	-0.278448	-0.278448	-0.278448	-0.278448	-0.278448	-0.278448	-0.278448	-0.278448	-0.278448	3.73872	-0.278448	-0.000260626	-0.118624	PS(20:3(8Z,11Z,14Z)/20:5(5Z,8Z,11Z,14Z,17Z))
-1.30266	-0.941381	-1.28082	-0.271953	-1.38727	-0.30266	-0.767511	-0.685652	0.137266	0.745608	0.709818	0.669776	0.582747	1.29801	1.11135	1.68533	PS(20:4(5Z,8Z,11Z,14Z)/21:0)
-0.35884	-0.391396	-0.535477	-0.493213	0.576281	0.979646	1.78083	2.72598	-0.535477	-0.535477	-0.535477	-0.535477	-0.535477	-0.535477	-0.535477	-0.535477	PS(20:5(5Z,8Z,11Z,14Z,17Z)/18:0)
0.442565	0.820873	1.49562	0.420883	0.470545	0.0407324	-0.408322	0.19297	0.463768	-0.243609	1.16524	0.997637	-1.67817	-1.4953	-1.29905	-1.38637	PS(20:5(5Z,8Z,11Z,14Z,17Z)/20:0)
-0.563268	-0.264314	-0.308696	-0.628339	-0.433299	-0.49196	-0.566547	-0.632371	0.0415647	1.00394	3.40514	0.254715	-0.324049	-0.432116	-0.097553	0.0371463	PS(21:0/18:4(6Z,9Z,12Z,15Z))
-0.271763	-0.111682	0.887533	-0.60155	-0.30332	-0.278994	-0.203514	0.127334	0.685861	1.12495	2.53971	0.69199	-1.14336	-1.46439	-0.765839	-0.912971	PS(21:0/20:5(5Z,8Z,11Z,14Z,17Z))
-0.54996	-0.543303	-0.54996	-0.54996	1.12708	1.70577	1.62604	2.13397	-0.54996	-0.54996	-0.54996	-0.54996	-0.54996	-0.54996	-0.54996	-0.54996	PS(21:0/22:2(13Z,16Z))
-0.504491	0.0838387	-0.178927	-0.637813	0.221742	3.01409	0.972793	-0.015885	0.0380415	0.802671	-0.032569	-0.762582	-0.153479	-1.28623	-0.563592	-0.997617	PS(22:0/18:2(9Z,12Z))
-0.517598	-0.517598	-0.517598	-0.517598	-0.49794	-0.200661	0.93791	2.036	-0.505544	-0.348976	-0.343214	-0.517598	2.70043	-0.517598	-0.154822	-0.517598	PS(22:0/21:0)
-0.476389	-0.650657	-0.650657	-0.650657	-0.568478	-0.650657	-0.650657	-0.585563	0.479883	0.0529499	-0.650657	-0.543467	2.41107	-0.00821066	1.19122	1.95093	PS(22:1(11Z)/22:4(7Z,10Z,13Z,16Z))
-0.580969	-0.360156	-0.539805	-0.574333	1.46354	1.70514	1.49095	1.99773	-0.571244	-0.571076	-0.569162	-0.57199	-0.558237	-0.586796	-0.5868	-0.586797	PS(22:4(7Z,10Z,13Z,16Z)/16:0)
-0.914964	-0.935677	-0.7785	-0.935677	-0.930126	-0.796023	-0.868281	-0.900772	0.299359	0.877533	1.45029	0.333207	1.40821	0.238438	0.670083	1.7829	PS(22:4(7Z,10Z,13Z,16Z)/18:3(9Z,12Z,15Z))
-0.351215	-0.722526	-0.665455	-0.810202	-0.607091	-0.331579	-0.727996	-0.850942	-0.310492	-0.042303	-0.243631	-0.449662	1.40473	2.40366	0.537396	1.76731	PS(22:6(4Z,7Z,10Z,13Z,16Z,19Z)/13:0)
1.40063	1.35931	1.69616	1.47331	0.470348	-0.0202696	-0.156777	0.458275	-0.880882	-0.990372	-0.911235	-0.8775	-0.634266	-0.851482	-0.876587	-0.658657	PS(22:6(4Z,7Z,10Z,13Z,16Z,19Z)/15:1(9Z))
0.702425	-1.17494	1.06475	0.724173	0.355384	-0.440581	-1.17494	0.0725508	2.16022	-0.473686	0.523002	1.14836	-1.04233	-0.450003	-0.975827	-1.01856	PS(22:6(4Z,7Z,10Z,13Z,16Z,19Z)/19:0)
-1.55462	-1.55462	0.742376	-0.146368	0.602932	-0.132552	0.416753	2.01285	0.975219	-0.0657657	0.379133	1.06992	-1.0061	0.114564	-0.922811	-0.930914	PS(22:6(4Z,7Z,10Z,13Z,16Z,19Z)/21:0)
-0.976039	-0.976039	1.50699	0.580152	0.45681	-0.239444	0.194063	2.35109	1.14117	-0.474786	-0.302674	0.179451	-0.851179	-0.692539	-0.928444	-0.968588	PS(22:6(4Z,7Z,10Z,13Z,16Z,19Z)/22:4(7Z,10Z,13Z,16Z))
-0.0479036	-0.782701	1.04865	0.519184	-0.293594	-0.548659	-0.680429	-0.246149	3.19511	-0.35378	0.253522	0.371307	-0.614056	-0.36576	-0.731355	-0.723389	PS(20:5(5Z,8Z,11Z,14Z,17Z)/22:6(4Z,7Z,10Z,13Z,16Z,19Z))
1.46155	-1.61722	1.29224	0.333945	-0.851403	0.509243	-1.61722	0.0738522	0.592743	-0.687832	0.443637	-1.4027	1.25784	-0.209387	0.491999	-0.0712792	PS(14:1(9Z)/14:1(9Z))
0.73364	0.68484	0.422621	-0.308161	-0.0787796	0.222552	-0.153082	0.307136	-0.0501134	0.452274	1.11981	-1.7132	0.92082	-1.87629	1.16582	-1.84989	PS(14:0/12:0)
-0.854711	-0.426943	0.101035	-1.16726	1.57372	1.07303	1.37265	1.19971	-1.33997	0.935464	-0.422161	-1.33997	-0.315837	-0.896489	0.0460965	0.461631	PS(18:1(9Z)/20:1(11Z))
-0.887841	-0.50549	-0.905572	-0.174534	-0.11425	-1.11384	-0.810641	-0.875467	0.0334923	-0.666972	0.0916669	1.9441	1.02348	2.18757	0.211401	0.562898	PS(O-16:0/14:0)
-0.964801	-0.964801	0.12731	-0.488285	0.790792	0.163651	0.981819	3.14239	-0.441667	-0.0317789	-0.482658	-0.165817	-0.58436	0.00580046	-0.585495	-0.502102	PS(O-16:0/14:1(9Z))
-0.578665	-0.562384	-0.539408	-0.525256	-0.611668	-0.0546159	-0.556371	-0.413539	-0.590763	-0.0181271	-0.221731	-0.626076	3.19539	0.243006	1.18904	0.671165	PS(O-16:0/16:1(9Z))
-0.849067	-0.695077	-0.508983	-1.03609	0.128462	-0.0243243	0.731853	-0.440145	-1.04109	0.0211269	-0.338814	-1.1205	0.69755	0.601603	1.26153	2.61197	PS(O-18:0/14:0)
0.0894427	0.247566	-0.660436	0.586438	-0.875356	0.0213372	0.921787	0.443345	-0.23808	2.01362	1.78228	-0.158186	-0.367048	-1.41054	-1.07642	-1.31974	PS(O-20:0/18:2(9Z,12Z))
0.303955	-0.416338	-0.336283	0.816621	1.06492	-0.40839	-0.319541	0.011069	-0.266607	0.179825	0.289175	2.58069	0.361732	-0.755201	-1.25226	-1.85336	PS(O-20:0/22:2(13Z,16Z))
-0.840021	-0.853753	-0.842802	-0.874327	0.253205	-0.0171489	1.15906	1.02255	-0.810739	-0.12339	-0.76906	-0.589699	-0.059543	2.80186	0.380836	0.162966	PS(O-20:0/22:6(4Z,7Z,10Z,13Z,16Z,19Z))
-0.34473	-0.34473	-0.34473	-0.34473	-0.34473	-0.34473	-0.34473	-0.34473	-0.34473	-0.34473	-0.34473	-0.34473	3.56666	0.893797	-0.133468	-0.190229	PS(P-16:0/13:0)
1.31133	1.69962	1.83875	1.41348	0.147773	-0.227983	-0.387467	0.325126	-0.772219	-0.770887	-0.753933	-0.754272	-0.762738	-0.770589	-0.772209	-0.763772	PS(P-16:0/14:1(9Z))
-0.709969	-0.607106	-0.425741	-0.046504	-0.576653	-0.436267	-0.608605	-0.404076	2.95314	0.188627	1.19913	1.33235	-0.317067	-0.384195	-0.588172	-0.568891	PS(P-16:0/20:0)
0.37711	0.529778	0.249596	0.681106	1.38172	1.48614	1.23683	1.33246	-0.90147	-0.896092	-0.892897	-0.910317	-0.823941	-0.950005	-0.950005	-0.950005	PS(P-16:0/20:5(5Z,8Z,11Z,14Z,17Z))
-0.543489	-0.543489	-0.543489	-0.543489	-0.543489	-0.543489	-0.503625	-0.543489	-0.543489	-0.543489	-0.543489	-0.543489	1.05821	1.73976	1.31071	2.37332	PS(P-16:0/22:2(13Z,16Z))
0.594145	-0.658427	-0.716698	0.11132	1.52533	-0.220201	-0.380236	1.72095	-0.932182	0.563855	-0.314468	-0.85019	2.03206	-0.931312	-0.705099	-0.838848	PS(P-20:0/19:1(9Z))
2.41461	0.571744	1.41344	1.74004	-0.0685027	-0.454694	-0.609866	0.0483647	-0.582889	-0.672973	-0.672973	-0.469697	-0.637691	-0.672973	-0.672973	-0.672973	PS(P-20:0/22:2(13Z,16Z))
1.04774	-1.23366	0.633957	-1.23366	-0.324037	-0.0544906	0.0696153	0.516081	1.76147	1.00109	0.439814	1.33246	-1.0289	-1.21757	-0.838934	-0.870972	PS(P-16:0/18:1(9Z))
-0.37459	-0.683353	0.781959	-0.777965	0.890731	2.50631	1.54574	0.316853	-0.395399	-0.777965	0.501113	-0.421574	-0.777965	-0.777965	-0.777965	-0.777965	PS(18:2(9Z,12Z)/18:2(9Z,12Z))
-0.76299	-0.555651	-0.472923	-0.889505	-0.967531	-1.05555	-1.07464	-1.05483	0.642715	-0.0347262	1.46017	1.32756	0.669492	1.01357	0.0252814	1.72957	PS(20:0/0:0)
1.37823	-1.4646	1.21273	0.0729284	0.0558841	-0.145395	-0.206745	-0.147906	0.899152	-0.0567048	0.922459	1.74412	-1.33882	-0.821948	-0.998009	-1.10538	PS(20:5(5Z,8Z,11Z,14Z,17Z)/0:0)
0.93726	-1.0155	0.660455	-0.281476	0.0749887	-0.320348	-0.435666	0.322287	0.390051	-0.177931	0.908261	2.67556	-1.51138	-0.926475	-0.744561	-0.555527	PS(19:0/0:0)
-1.43926	-1.43926	1.00456	-0.284355	0.982094	0.975178	0.668038	0.921693	-0.237815	0.867732	0.809173	0.912893	-1.29327	-1.43926	-0.44956	-0.558567	PS(14:1(9Z)/0:0)
0.439086	0.993838	0.892078	0.64494	-0.247468	-0.662194	-0.765921	0.0098866	1.60355	-0.572299	0.975504	1.42166	-1.33003	-1.0445	-1.11089	-1.24724	PI(18:1(9Z)/22:6(4Z,7Z,10Z,13Z,16Z,19Z))
-0.456255	-0.272127	0.0183482	0.126448	-0.465386	-0.551776	-0.00777705	0.175267	-0.551776	3.29982	1.26925	-0.48505	-0.55131	-0.551776	-0.44412	-0.551776	PI(12:0/14:1(9Z))
3.75	-0.250247	-0.250247	-0.246547	-0.250247	-0.250247	-0.250247	-0.250247	-0.250247	-0.250247	-0.250247	-0.250247	-0.250247	-0.250247	-0.250247	-0.250247	PI(12:0/17:0)
0.696386	-0.878751	-0.788385	-0.378469	0.64187	-0.0512212	-0.29565	1.25312	2.14169	0.818799	-0.699711	0.786585	0.36877	-1.05011	-1.20501	-1.35991	PI(13:0/18:0)
2.00722	-0.546824	-0.120953	1.20256	0.988469	-0.816451	-0.852354	1.31541	0.972564	-0.510338	-0.514976	0.512031	-0.682313	-1.01371	-0.942795	-0.997533	PI(13:0/22:6(4Z,7Z,10Z,13Z,16Z,19Z))
1.5516	-1.30956	1.59699	0.581645	0.819452	0.311739	-0.027177	-0.0222814	0.26652	-0.255444	0.484647	0.90487	-1.27699	-1.30956	-1.14475	-1.17171	PI(14:0/19:1(9Z))
2.2456	-0.659698	-0.60934	0.342174	1.4901	0.50889	-0.684699	1.47994	0.355604	-0.146869	-0.974713	-0.866534	-0.00611201	-0.839802	-0.766578	-0.867967	PI(15:0/17:1(9Z))
-0.971437	-0.971437	0.805266	0.500239	0.964841	-0.0783922	-0.971437	-0.365728	0.389793	0.687522	1.53996	1.99888	-0.613768	-0.971437	-0.971437	-0.971437	PI(15:0/18:3(6Z,9Z,12Z))
1.98629	-0.565882	-0.47745	0.512349	1.9209	-0.484994	-0.571059	1.82355	-0.614437	-0.614437	-0.614437	-0.614437	0.157367	-0.614437	-0.614437	-0.614437	PI(15:0/20:4(5Z,8Z,11Z,14Z))
1.05874	-1.35245	0.54116	-0.0250666	-0.558551	-0.421485	-1.35245	0.229867	1.04115	0.0481844	1.0584	2.05856	-1.35245	0.39821	-0.60828	-0.763546	PI(15:0/20:5(5Z,8Z,11Z,14Z,17Z))
-0.722448	-0.714414	-0.701371	-0.721318	-0.798288	-0.798391	-0.816218	-0.77753	2.0008	0.89161	-0.555312	1.87858	0.613663	1.15758	0.198559	-0.135514	PI(15:1(9Z)/12:0)
1.56283	-1.60156	1.15954	-0.0631288	0.318215	0.335663	0.529665	0.689559	0.548927	-0.127819	0.585027	0.808878	-1.77102	-0.588731	-1.07026	-1.31579	PI(15:1(9Z)/17:1(9Z))
0.283251	2.2781	0.214068	0.378961	0.0331009	1.08531	0.210487	-0.452311	-0.999815	0.782035	1.124	-1.30112	-0.929267	-1.30112	-0.722581	-0.683091	PI(15:1(9Z)/18:1(9Z))
0.956765	0.842936	1.13729	0.415579	-0.0375546	-0.280687	-0.507586	-0.0845034	1.26438	-0.388032	0.678485	1.41218	-1.52507	-1.3396	-1.24636	-1.29823	PI(15:1(9Z)/18:4(6Z,9Z,12Z,15Z))
-0.754908	-0.754908	-0.754908	-0.754908	-0.754908	-0.754908	-0.754908	-0.754908	2.21275	0.575887	-0.696211	1.84732	0.746086	0.161529	0.48953	0.702378	PI(15:1(9Z)/20:1(11Z))
1.30147	1.45354	1.23878	1.59565	0.530851	0.377364	0.207821	0.465633	-0.891292	-0.893303	-0.890425	-0.893441	-0.885461	-0.906096	-0.905664	-0.905417	PI(16:1(9Z)/18:3(6Z,9Z,12Z))
-0.580519	-0.0962022	-0.107585	-0.457828	0.0776444	3.21074	1.07063	-0.0437171	-0.240672	0.579645	0.0109717	-0.268796	-0.844612	-0.85758	-0.71787	-0.734243	PI(17:0/18:3(6Z,9Z,12Z))
2.75271	-0.946034	0.193984	-0.858546	1.16058	-0.411434	-0.376861	1.22545	0.472879	-0.277189	-0.449725	0.289201	-0.593638	-0.939875	-0.628851	-0.612652	PI(17:0/18:4(6Z,9Z,12Z,15Z))
-0.636509	-1.04754	1.21305	0.422785	-0.0495565	-0.199637	-0.325118	0.0935894	1.6518	-0.229645	0.853488	2.10683	-1.08566	-0.855852	-0.916999	-0.995035	PI(17:1(9Z)/18:3(6Z,9Z,12Z))
2.8757	-0.665624	-0.485363	-0.665624	1.36844	0.726447	-0.474482	0.810616	0.279876	-0.372847	-0.638883	-0.643592	-0.174291	-0.665624	-0.622313	-0.652432	PI(17:1(9Z)/21:0)
1.83154	-1.54332	1.74837	-0.0335366	0.314045	-0.789336	-0.637032	0.0744006	-0.181539	0.162727	1.03387	1.16146	-0.609909	-1.00696	-0.60923	-0.915552	PI(17:2(9Z,12Z)/18:4(6Z,9Z,12Z,15Z))
-0.656125	-0.603708	-0.374345	-0.542902	-0.791348	-0.899038	-0.99561	-0.664007	2.00389	0.550669	1.30798	2.1822	-0.181215	-0.169684	-0.218256	0.0515041	PI(17:2(9Z,12Z)/22:4(7Z,10Z,13Z,16Z))
-0.248762	-0.433927	-0.510677	-0.188401	-0.109893	-0.320176	-0.253191	0.75047	0.357853	-0.285231	-0.574659	-0.468402	3.51083	-0.12016	-0.531016	-0.574659	PI(17:2(9Z,12Z)/22:6(4Z,7Z,10Z,13Z,16Z,19Z))
1.47005	1.54297	1.60213	0.913904	0.692733	0.397295	0.0495939	0.403715	-0.888955	-0.888955	-0.888955	-0.888955	-0.876468	-0.888955	-0.888955	-0.862189	PI(18:0/17:2(9Z,12Z))
-0.503904	-0.642985	-0.346148	-0.244321	1.57138	0.25932	0.239684	2.9279	0.37258	-0.307343	-0.747514	-0.716575	0.313713	-0.752963	-0.669867	-0.752963	PI(18:1(9Z)/14:1(9Z))
-1.32872	-0.845675	-1.02549	-1.05361	0.0966242	2.12015	1.20663	1.33966	-0.767517	-0.152973	-0.223478	-0.3066	-0.862555	0.617857	0.499292	0.686402	PI(18:4(6Z,9Z,12Z,15Z)/17:1(9Z))
2.76955	-0.477124	-0.275616	0.370204	1.12154	0.763761	-0.571584	0.681351	0.013735	0.164186	-0.880041	-0.428216	-0.13468	-0.956391	-1.0315	-1.12916	PI(18:4(6Z,9Z,12Z,15Z)/18:3(9Z,12Z,15Z))
1.04096	-0.967738	0.812697	0.27421	-0.0544499	-0.496512	-0.697827	-0.075238	0.821188	-0.477048	0.248851	2.79652	-0.967738	-0.967738	-0.566083	-0.724053	PI(18:4(6Z,9Z,12Z,15Z)/20:5(5Z,8Z,11Z,14Z,17Z))
-0.699714	-0.727173	-0.722409	-0.719983	-0.712421	-0.727173	-0.727173	-0.672663	2.33732	1.16921	0.758529	1.23667	1.23026	-0.0649059	-0.556605	-0.401761	PI(18:4(6Z,9Z,12Z,15Z)/22:1(11Z))
1.79304	-1.65195	0.368304	0.116317	0.0142174	-0.0202924	0.0350943	0.324624	0.544722	-0.0693738	0.72628	1.86603	-1.53392	-0.911111	-0.906808	-0.695163	PI(19:0/22:6(4Z,7Z,10Z,13Z,16Z,19Z))
-1.25125	-1.2275	0.699596	-0.148362	1.35694	2.02681	0.918003	1.19675	-1.03242	-0.481822	-0.0357879	-0.965997	-0.601595	0.442416	-0.46608	-0.429708	PI(19:1(9Z)/22:6(4Z,7Z,10Z,13Z,16Z,19Z))
1.18822	1.37583	1.13627	1.3756	0.731073	0.59442	0.424926	0.659712	-0.950597	-0.947665	-0.912538	-0.948851	-0.894511	-0.950597	-0.947501	-0.933792	PI(20:1(11Z)/22:2(13Z,16Z))
0.768338	0.923367	0.399869	0.697673	-0.0439117	0.0768774	-0.23247	-0.0398112	1.33153	-0.440327	0.488446	1.52366	-2.08	-1.46677	-1.06478	-0.841682	PI(20:2(11Z,14Z)/14:0)
0.924099	-1.93783	0.282171	0.059979	0.190393	-0.057089	-0.198685	-0.015463	0.624593	-0.00710331	0.912144	2.4745	-1.10657	-0.427906	-0.881521	-0.835704	PI(20:2(11Z,14Z)/16:1(9Z))
0.421557	-0.378009	-0.15795	-0.563438	-1.20766	-0.945628	-1.02871	-0.981012	1.12196	0.0909895	0.30905	0.689335	0.390692	2.14045	-1.25215	1.35052	PI(20:3(8Z,11Z,14Z)/15:0)
1.15456	-1.73013	0.561796	-0.00919495	0.506669	-0.0306454	-0.111426	0.460678	0.708706	0.097045	0.624108	2.06972	-1.13004	-0.857074	-1.16285	-1.15193	PI(20:3(8Z,11Z,14Z)/22:0)
-0.328364	-1.03223	2.28868	0.969905	1.14957	-0.855731	-0.415503	0.733799	0.740604	-0.870681	0.812967	-0.755906	-0.86577	0.168481	-0.707588	-1.03223	PI(20:4(5Z,8Z,11Z,14Z)/15:0)
1.33006	2.05192	0.754596	-0.20993	-0.440357	-0.738921	-0.738848	-0.463258	0.489308	0.17346	0.822238	1.19356	-1.25548	-0.939399	-1.11314	-0.915804	PI(20:4(5Z,8Z,11Z,14Z)/18:4(6Z,9Z,12Z,15Z))
1.17253	1.38344	1.03617	1.68469	0.686631	0.545177	0.337559	0.47184	-0.914986	-0.914986	-0.914986	-0.914986	-0.913126	-0.914986	-0.914986	-0.914986	PI(20:4(5Z,8Z,11Z,14Z)/20:1(11Z))
-0.548337	-0.548337	-0.548337	-0.548337	1.06108	1.6759	1.73074	2.11233	-0.548337	-0.548337	-0.548337	-0.548337	-0.548337	-0.548337	-0.548337	-0.548337	PI(21:0/18:2(9Z,12Z))
-0.15013	3.74848	-0.259852	-0.259852	-0.259852	-0.220282	-0.259852	-0.259852	-0.259852	-0.259852	-0.259852	-0.259852	-0.259852	-0.259852	-0.259852	-0.259852	PI(22:1(11Z)/22:4(7Z,10Z,13Z,16Z))
-0.812627	-0.812627	-0.812619	-0.812627	-0.812627	-0.812627	-0.812627	-0.812627	1.96614	0.502822	1.05613	2.02979	0.207059	0.542492	0.040724	0.155853	PI(22:1(11Z)/22:6(4Z,7Z,10Z,13Z,16Z,19Z))
1.33771	-0.959028	0.799963	0.342905	-0.245211	-0.557406	-0.674917	-0.089266	1.08613	-0.418978	0.74512	2.31632	-1.06198	-0.822506	-0.877575	-0.921274	PI(22:2(13Z,16Z)/22:6(4Z,7Z,10Z,13Z,16Z,19Z))
1.84312	-0.600055	-0.644783	0.295573	0.969942	0.806121	-0.449556	0.926797	1.82827	-0.415354	-0.976116	-0.427527	0.0527175	-1.07973	-1.03669	-1.09273	PI(22:6(4Z,7Z,10Z,13Z,16Z,19Z)/16:1(9Z))
1.79249	-1.26169	1.17784	0.718048	-0.263688	-0.549755	-0.740579	-0.387043	0.507454	0.353418	1.57256	0.865438	-0.867121	-1.09474	-0.968417	-0.854216	PI(22:6(4Z,7Z,10Z,13Z,16Z,19Z)/17:2(9Z,12Z))
-0.188554	-0.659906	-0.355597	-0.623723	-0.64411	-1.07993	-1.19339	-0.609929	2.35231	0.593548	0.141129	1.47274	1.27506	-0.617275	-0.453357	0.590983	PI(22:6(4Z,7Z,10Z,13Z,16Z,19Z)/21:0)
0.875212	-0.322804	0.477474	-0.0565119	-0.126423	-0.526652	-0.745142	0.564279	-1.36837	-1.19491	2.05903	-1.36837	1.43329	0.0846912	0.893314	-0.678107	PI(22:6(4Z,7Z,10Z,13Z,16Z,19Z)/22:0)
-1.1805	-1.31142	2.14515	0.570131	0.44907	0.0709798	0.752035	0.20742	0.406682	0.284234	0.939831	0.811292	-1.18802	-1.12976	-0.915082	-0.912039	PI(22:6(4Z,7Z,10Z,13Z,16Z,19Z)/22:1(11Z))
0.165152	0.0396997	0.352173	0.434616	-0.686562	0.539877	-0.140387	0.572486	1.83127	0.930024	0.648777	0.946549	-1.40944	-1.60875	-1.21385	-1.40162	PI(22:6(4Z,7Z,10Z,13Z,16Z,19Z)/22:2(13Z,16Z))
-0.566245	-0.566479	-0.565819	-0.566196	-0.566302	-0.566139	-0.566395	-0.566115	-0.566516	-0.551392	-0.566516	-0.349983	1.28887	1.28041	1.78893	2.20588	PI(21:0/12:0)
-0.43175	-0.541485	-0.446979	-0.453114	0.715643	-0.00329421	1.29672	3.22021	-0.406002	-0.223767	-0.541485	-0.536372	-0.502534	-0.476854	-0.496365	-0.172568	PI(20:5(5Z,8Z,11Z,14Z,17Z)/18:1(9Z))
-1.04975	-1.04975	2.27229	0.726407	0.917509	1.08739	0.989956	0.139482	-0.48252	0.157933	0.370583	-0.318233	-1.04975	-1.04975	-0.820598	-0.841195	PI(20:0/22:6(4Z,7Z,10Z,13Z,16Z,19Z))
-0.98486	-1.08607	2.46844	0.434622	0.463071	0.191052	0.234172	0.334485	0.243604	0.293515	1.08615	0.565687	-1.08607	-1.08607	-1.05117	-1.02054	PI(17:0/22:6(4Z,7Z,10Z,13Z,16Z,19Z))
-0.34551	0.221897	0.580055	0.503653	1.12126	0.161197	0.0947091	2.19651	0.732289	-0.831904	0.0191437	0.637369	-1.18692	-1.32025	-1.277	-1.3065	PI(17:0/18:0)
-0.498856	-0.146398	0.741961	-0.59817	0.116365	-0.25342	-0.230872	-0.0991074	0.688124	0.939031	2.38343	1.33401	-1.05045	-1.32506	-0.952813	-1.04777	PI(15:0/16:0)
1.91269	1.2951	2.11648	0.909312	-0.220766	-0.193432	-0.196732	-0.150572	-0.553711	-0.354296	-0.258242	-0.885264	-0.81173	-0.853393	-0.87853	-0.87691	PI(14:0/18:3(9Z,12Z,15Z))
2.01032	1.62285	1.46856	0.721098	0.363051	0.0113272	0.212085	0.18579	-0.824385	-0.824385	-0.824385	-0.824385	-0.824385	-0.824385	-0.824385	-0.824385	PI(12:0/16:0)
2.40492	1.40839	1.74523	0.560216	-0.222804	0.0406605	-0.247236	-0.250213	-0.679896	-0.679896	-0.679896	-0.679896	-0.679896	-0.679896	-0.679896	-0.679896	PI(22:0/22:0)
-0.675367	-0.805994	-0.779701	-0.885168	-0.393006	-0.433839	-0.299946	-0.124933	-0.628036	-0.0892441	-0.610777	-0.676488	2.20868	1.62732	1.25523	1.31127	PI(16:1(9Z)/16:1(9Z))
0.641189	0.0879016	-0.132848	0.584049	-1.41252	-0.593398	-1.56401	-0.445126	1.76079	-0.593242	0.143793	1.95796	-0.494562	0.854592	0.16557	-0.960142	PI(O-16:0/12:0)
0.939833	-0.261159	-0.637738	0.603276	0.470099	0.329557	0.282481	1.92332	1.9717	-0.156728	-0.878347	-0.472748	-0.900997	-1.15263	-1.02135	-1.03857	PI(O-16:0/14:1(9Z))
-0.631408	-0.0662863	-0.27147	-0.127998	0.40501	0.102898	-0.210778	0.123535	1.23999	-0.175672	-0.852251	2.95509	-0.0972653	-0.204733	-0.462396	-1.72627	PI(O-18:0/13:0)
-1.26234	-1.46328	1.55088	0.833816	0.766445	0.300437	0.396738	0.754318	0.750223	-0.116805	0.853296	0.775884	-1.41526	-1.38681	-0.539475	-0.798073	PI(O-18:0/18:2(9Z,12Z))
0.316897	3.57013	0.160416	-0.179389	-0.178716	-0.339156	-0.665118	-0.0767411	-0.206003	-0.150581	-0.0324648	0.136898	-0.609984	-0.689377	-0.598776	-0.45804	PI(O-18:0/18:3(6Z,9Z,12Z))
-0.552853	-0.220416	-0.0520209	-0.628875	2.25969	0.738641	1.85673	0.189781	-0.810105	0.96858	0.239417	-0.806886	-0.910755	-0.958282	-0.972754	-0.339887	PI(O-18:0/18:4(6Z,9Z,12Z,15Z))
-1.65823	-1.61512	1.25717	0.521995	0.350534	0.347972	0.260636	0.233589	0.66828	0.370854	0.993155	1.64448	-1.28546	-0.832518	-0.704417	-0.552931	PI(O-18:0/21:0)
-0.528603	-0.0303424	0.434276	0.461448	0.684871	-0.158483	-0.258941	2.28199	0.923985	-0.816703	0.980273	0.730679	-1.15191	-1.18801	-1.17652	-1.18801	PI(O-20:0/18:2(9Z,12Z))
-0.703354	-0.703346	-0.705517	-0.707155	-0.707617	-0.707607	-0.660798	-0.693053	2.15094	0.802898	-0.477617	2.32093	0.177585	0.0197804	0.294428	0.299495	PI(O-20:0/22:4(7Z,10Z,13Z,16Z))
-0.608268	-0.608268	-0.608268	-0.608268	-0.320008	-0.608268	-0.301652	-0.608268	0.899602	-0.208405	3.23992	-0.608268	0.0708657	0.89211	-0.188766	0.174205	PI(O-20:0/16:0)
0.947997	-0.758313	0.937085	-0.234855	0.167925	-0.282959	-0.423372	0.294272	0.313273	-0.0127946	1.05062	2.40663	-1.55862	-1.18937	-0.889055	-0.768468	PI(O-16:0/18:3(9Z,12Z,15Z))
-0.0861497	0.375584	0.728236	0.853549	0.218131	-0.442919	-0.622031	1.26276	2.17344	-0.975982	0.197323	0.797436	-1.11984	-1.11984	-1.11984	-1.11984	PI(O-16:0/18:2(9Z,12Z))
0.666096	1.10425	0.54438	1.93956	-0.910117	0.124358	-0.499782	-0.273556	0.444865	-1.56478	-0.454313	0.242742	-0.390906	1.43093	-1.43558	-0.968135	PI(P-16:0/12:0)
-0.258542	0.249665	-0.461399	-0.766288	-0.47607	-0.10572	-0.0717897	-0.237805	-0.506552	1.24266	0.850461	3.0986	-0.639546	-0.685686	-0.553798	-0.678191	PI(P-16:0/14:1(9Z))
2.23581	-0.362846	0.19617	0.791935	0.534532	-0.0402138	-0.561063	0.387205	1.33687	-0.275498	-0.184113	0.798826	-1.18016	-1.24785	-1.12738	-1.30222	PI(P-16:0/19:0)
-0.463168	-0.424508	-0.326374	-0.463168	-0.208873	0.4721	2.26772	2.69775	-0.463168	-0.3093	-0.463168	-0.463168	-0.463168	-0.463168	-0.463168	-0.463168	PI(P-16:0/20:2(11Z,14Z))
-0.387054	-0.695475	-0.514771	-0.779421	-1.02335	-0.968772	-0.944369	-0.990739	0.162102	0.00776372	0.27722	0.648541	0.169601	1.79861	2.16692	1.07321	PI(P-16:0/20:5(5Z,8Z,11Z,14Z,17Z))
-0.835238	-0.85678	-0.861122	-0.891064	0.228852	-0.0579578	1.10731	0.974466	-0.80382	-0.131652	-0.740971	-0.576749	-0.021588	2.83168	0.451349	0.183282	PI(P-18:0/12:0)
1.2551	-0.303392	0.170845	1.29638	0.940829	0.56082	0.655233	1.69313	0.527286	-0.53204	-0.900242	-1.05796	-1.04949	-1.0855	-1.0855	-1.0855	PI(P-18:0/15:0)
-0.321298	-0.382669	-0.391933	-0.425487	-0.573694	-0.584009	-0.61345	-0.61345	0.253331	0.261276	-0.434629	1.68691	0.166904	-0.559572	-0.50611	3.03788	PI(P-18:0/18:3(9Z,12Z,15Z))
-0.527777	-0.527777	-0.432206	-0.527777	-0.268807	-0.527777	-0.464644	-0.527777	1.93983	-0.435174	0.776833	-0.304671	0.0686936	-0.527777	-0.527777	2.81458	PI(P-18:0/18:4(6Z,9Z,12Z,15Z))
-1.08099	-0.796844	-0.899793	-1.25915	-0.531191	-0.393633	0.128683	-0.418652	-0.736183	1.2118	0.41292	-0.842445	1.25686	0.849481	1.84806	1.25107	PI(P-18:0/20:5(5Z,8Z,11Z,14Z,17Z))
-0.329478	-0.847222	-0.420015	-0.847222	-0.131633	-0.162495	-0.340279	-0.527691	-0.29728	-0.847222	0.542691	0.726239	0.332589	3.09357	0.902672	-0.847222	PI(P-20:0/13:0)
-0.319643	-0.248237	-0.860366	-0.865984	0.477499	0.17174	-0.160984	-0.637582	0.793764	-0.329028	0.632776	3.05568	-0.711382	-1.20277	0.423646	-0.219124	PI(P-20:0/19:1(9Z))
0.211979	-0.895592	1.57641	-0.895592	0.561845	0.974312	0.0957924	0.705084	0.495152	-0.609207	-0.895592	-0.895592	2.15519	-0.895592	-0.817151	-0.871443	PI(P-20:0/22:2(13Z,16Z))
-0.561138	-0.561138	-0.561138	-0.561138	-0.00807184	-0.108014	-0.328045	-0.494543	-0.561138	0.301	-0.561138	0.248767	-0.561138	-0.561138	2.25587	2.62214	PI(P-20:0/22:4(7Z,10Z,13Z,16Z))
-0.460674	-0.460674	-0.460674	-0.460674	-0.460674	-0.460674	-0.460674	-0.460674	-0.460674	-0.460674	1.71613	2.42644	-0.460674	-0.460674	-0.460674	1.84619	PI(P-16:0/22:6(4Z,7Z,10Z,13Z,16Z,19Z))
2.16665	-0.122117	1.37691	0.553581	1.07345	0.236824	0.722596	0.0162235	-0.958327	-0.93691	-1.03176	-1.08211	0.22624	-1.08211	-1.04432	-0.114815	PI(18:2(9Z,12Z)/0:0)
1.06974	-2.08922	0.530265	-0.2705	-0.0260143	0.778775	-2.08922	0.612149	-0.519235	0.819294	0.765824	0.154047	-0.714155	-0.60923	0.573004	1.01448	PI(22:4(7Z,10Z,13Z,16Z)/0:0)
1.49215	0.821081	1.43047	0.490963	-0.632498	-0.920301	-1.68031	-0.75561	1.37627	0.141516	0.0159918	0.847584	0.0198042	-0.552217	-1.18571	-0.909184	PI(15:1(9Z)/0:0)
-0.732857	-0.732857	-0.732857	-0.732857	-0.165882	-0.459531	0.142342	-0.202984	-0.732857	-0.366058	-0.723323	-0.732857	0.747699	2.18272	1.27391	1.96825	PI(18:4(6Z,9Z,12Z,15Z)/0:0)
-0.259562	3.74932	-0.210046	-0.245514	-0.237442	-0.259042	-0.238795	-0.253879	-0.25107	-0.248201	-0.212236	-0.246769	-0.271617	-0.272189	-0.271749	-0.271212	PI(19:1(9Z)/0:0)
-0.779409	-0.393021	-0.645639	-0.674601	-0.483969	1.77366	0.461688	0.156119	-0.10603	2.13822	0.71001	1.28674	-0.72457	-0.944866	-0.804839	-0.969493	PI(22:1(11Z)/0:0)
1.07971	2.31893	1.83919	1.23741	-0.405474	-0.513883	-0.557938	-0.411253	-0.592684	-0.58036	-0.57183	-0.519612	-0.559573	-0.58761	-0.597274	-0.577763	PI(22:2(13Z,16Z)/0:0)
1.89095	-0.830447	-0.31394	0.816857	1.14103	-0.692844	-0.80293	2.0177	0.770469	-0.0994613	-0.39645	-0.688548	-0.263555	-0.864465	-0.819898	-0.864465	PI(22:0/0:0)
2.27272	-1.76663	1.10718	0.684617	0.0074344	-0.737382	-0.729714	-0.128134	0.591589	-0.202248	1.1331	0.522854	-0.923217	-0.554133	-0.672495	-0.605553	PI(21:0/0:0)
-0.427546	-0.427546	-0.427546	-0.427546	-0.427546	-0.427546	-0.427546	-0.427546	3.04547	0.214696	-0.2251	1.89376	-0.309304	-0.427546	-0.427546	-0.34406	PI(17:1(9Z)/0:0)
-0.283018	3.7479	-0.159483	-0.218995	-0.218316	-0.232352	-0.238348	-0.246523	-0.264169	-0.249198	-0.236868	-0.268002	-0.284411	-0.284411	-0.279393	-0.284411	PI(O-18:0/0:0)
0.680726	-1.21652	0.636042	-1.21652	0.133602	-0.277047	0.0708268	1.65836	1.68443	0.652881	0.0601182	1.0699	-0.964906	-1.07954	-1.05491	-0.837446	PI(21:0/22:6(4Z,7Z,10Z,13Z,16Z,19Z))
-0.606816	-0.684885	-0.826488	-0.79246	-0.809207	-0.0529365	-0.631883	-0.226675	2.5973	1.92093	-0.10003	0.625771	0.53871	-0.71582	0.0765227	-0.312033	PG(13:0/14:0)
-1.53409	-1.53409	1.86002	-0.499419	0.419527	0.021669	-0.0193131	0.0987996	-1.01807	0.375893	0.977499	-0.878132	0.227269	-0.831588	1.05303	1.281	PG(14:1(9Z)/16:0)
-0.77863	-0.345715	0.206769	-0.701827	-0.0580073	2.935	1.11755	-0.165337	-0.0355845	0.700997	0.583121	-0.0301238	-0.870776	-1.0711	-0.716997	-0.769334	PG(14:1(9Z)/22:0)
1.62648	-0.0843287	0.197865	1.49225	1.60783	-0.437508	-0.670283	0.850808	1.11146	-0.732917	-0.805975	-0.582855	-0.527098	-1.01524	-1.01524	-1.01524	PG(15:0/22:2(13Z,16Z))
-0.428034	-0.428034	-0.428034	-0.428034	-0.428034	-0.428034	2.37137	2.60967	-0.428034	-0.343978	-0.428034	-0.428034	0.49935	-0.428034	-0.428034	-0.428034	PG(17:0/22:2(13Z,16Z))
-1.09483	-1.09483	1.63273	1.30057	0.612903	-0.0975602	-0.259004	0.0547003	0.693044	-0.129528	1.72014	0.615924	-0.899677	-1.09483	-0.864922	-1.09483	PG(17:2(9Z,12Z)/14:0)
0.755672	1.77835	2.07822	1.23788	0.543431	0.0552277	-0.201148	0.113553	-0.804879	-0.804879	-0.804879	-0.804879	-0.804879	-0.804879	-0.727028	-0.804879	PG(18:3(6Z,9Z,12Z)/18:0)
-0.610974	-0.0807353	0.00808825	-0.530058	2.22776	0.672559	1.84773	0.388399	-0.776417	0.937739	0.250417	-0.82114	-0.948629	-0.881751	-0.993527	-0.689453	PG(18:3(6Z,9Z,12Z)/22:6(4Z,7Z,10Z,13Z,16Z,19Z))
0.328997	3.67737	-0.360798	-0.375074	0.0352678	-0.253571	-0.367382	-0.063455	-0.164997	-0.354996	-0.371319	-0.346394	-0.305941	-0.375074	-0.374779	-0.327852	PG(18:3(9Z,12Z,15Z)/18:0)
0.645982	0.795511	1.30945	0.245257	0.843455	1.76374	1.368	0.0704484	-0.950697	-0.950697	-0.950697	-0.950697	-0.386958	-0.950697	-0.950697	-0.950697	PG(18:4(6Z,9Z,12Z,15Z)/13:0)
1.57583	1.58282	1.31383	1.28798	0.507438	0.0327637	-0.0603332	0.602209	-0.711973	-0.915938	-0.777527	-0.586034	-0.962469	-0.962864	-0.962869	-0.962869	PG(18:4(6Z,9Z,12Z,15Z)/15:1(9Z))
3.6986	0.22139	-0.311596	-0.311596	-0.311596	-0.311596	-0.311596	-0.311596	-0.311596	-0.311596	-0.311596	-0.311596	-0.311596	-0.302453	0.121619	-0.311596	PG(18:4(6Z,9Z,12Z,15Z)/17:0)
0.574527	1.1687	0.63882	0.415959	0.970388	1.45806	-1.05734	-1.05734	0.119975	-1.05734	0.807215	-1.05734	-0.968625	-1.05734	-1.05734	1.15902	PG(18:4(6Z,9Z,12Z,15Z)/18:1(9Z))
2.23097	2.42578	-0.0128568	1.15557	-0.483289	-0.483289	-0.483289	-0.483289	-0.483289	-0.483289	-0.483289	-0.483289	-0.483289	-0.483289	-0.483289	-0.483289	PG(18:4(6Z,9Z,12Z,15Z)/19:0)
1.48536	1.44052	1.87111	1.1402	-0.270558	0.0153223	-0.320077	-0.217575	-0.324882	-0.466925	0.212855	-0.281163	-1.27022	-0.804638	-1.62661	-0.58272	PG(20:0/22:1(11Z))
1.65312	-1.18676	1.35334	0.20595	0.272998	-0.102871	0.00377878	0.203371	-1.16602	-0.446566	1.02668	1.74217	-0.955351	-0.880239	-0.725352	-0.99824	PG(20:3(8Z,11Z,14Z)/14:0)
0.868157	1.01549	1.292	0.665986	0.823734	0.727736	0.468033	0.969711	-1.08681	-1.12699	0.73366	-1.12773	-1.05266	-1.11418	-0.956978	-1.09916	PG(20:4(5Z,8Z,11Z,14Z)/18:4(6Z,9Z,12Z,15Z))
0.52458	0.585072	-0.798757	-0.798757	0.583177	0.973022	0.973589	1.49693	-0.798757	-0.798757	-0.798757	-0.798757	-0.798757	-0.798757	2.04405	-0.790374	PG(20:5(5Z,8Z,11Z,14Z,17Z)/15:0)
1.42035	1.49249	1.36647	1.263	0.605377	0.250696	0.100749	0.663506	-0.89533	-0.89533	-0.89533	-0.89533	-0.89533	-0.89533	-0.89533	-0.89533	PG(20:5(5Z,8Z,11Z,14Z,17Z)/20:4(5Z,8Z,11Z,14Z))
1.86496	-1.49495	1.40539	0.226614	0.139411	-0.0504326	-0.0813805	-0.0354664	0.355692	0.177308	0.867383	1.06127	-1.19937	-1.49793	-0.88723	-0.851271	PG(21:0/20:4(5Z,8Z,11Z,14Z))
0.330669	-0.886632	-0.276041	-0.886632	-0.00804386	-0.43623	-0.342222	0.816232	1.03807	0.861773	-0.466767	-0.163003	2.86409	-0.886632	-0.77493	-0.783703	PG(21:0/22:4(7Z,10Z,13Z,16Z))
-1.06592	-1.72948	1.97397	0.507173	0.883608	0.615919	0.424224	0.508333	0.323501	-0.146806	0.649239	0.871625	-1.29326	-0.743633	-0.834685	-0.943818	PG(22:0/19:1(9Z))
-1.25005	-1.25005	2.1351	0.838802	0.368578	0.0368592	-0.00896294	0.411935	0.697096	-0.0462225	1.16404	0.788703	-0.757377	-1.0828	-0.991251	-1.05441	PG(22:1(11Z)/22:0)
2.7944	-0.83338	0.353119	-0.874944	1.06917	-0.173535	-0.222429	1.17146	0.422691	-0.357714	-0.455438	0.221565	-0.874944	-0.821756	-0.67871	-0.739559	PG(22:1(11Z)/22:2(13Z,16Z))
-1.23771	-0.837946	-0.9548	-0.834574	-1.21297	-0.180406	-0.827645	-0.407752	-0.0698258	0.566569	1.44682	0.703095	0.920309	-0.179135	1.24753	1.85843	PG(22:2(13Z,16Z)/20:5(5Z,8Z,11Z,14Z,17Z))
-1.84533	-1.80929	1.06072	0.670724	0.356956	0.195955	0.405641	0.109609	1.01309	0.0504477	0.945174	1.50056	-1.23804	-0.35246	-0.591746	-0.472016	PG(22:4(7Z,10Z,13Z,16Z)/18:0)
0.62657	0.575986	0.475956	-0.443277	0.504822	2.01816	0.795421	-1.11983	-0.787331	-0.491012	0.747896	-0.419493	-1.53873	1.17558	-1.20766	-0.913057	PG(22:4(7Z,10Z,13Z,16Z)/20:5(5Z,8Z,11Z,14Z,17Z))
-0.68873	-0.62613	-0.68873	-0.68873	0.316102	-0.417732	-0.187386	0.166152	-0.68873	0.255156	-0.68873	-0.68873	0.953352	-0.568261	1.36749	2.87364	PG(22:4(7Z,10Z,13Z,16Z)/22:0)
1.67638	0.849057	1.73116	-0.286303	-1.27557	-0.95532	-1.24432	-1.26123	-0.342271	-0.296565	0.189981	1.3513	0.203581	0.412456	-0.649537	-0.102787	PG(22:6(4Z,7Z,10Z,13Z,16Z,19Z)/17:0)
-0.0565899	-2.22359	0.647941	-0.515295	-0.41256	-0.493197	-0.470015	-0.30082	0.137106	0.730241	1.41846	1.88091	-0.959001	1.14749	0.0198454	-0.550919	PG(22:6(4Z,7Z,10Z,13Z,16Z,19Z)/18:3(9Z,12Z,15Z))
1.16555	1.37527	1.25785	0.482915	1.40556	1.619	-0.730614	-0.730614	-0.730614	-0.730614	-0.730614	-0.730614	-0.730614	-0.730614	-0.730614	-0.730614	PG(22:6(4Z,7Z,10Z,13Z,16Z,19Z)/20:5(5Z,8Z,11Z,14Z,17Z))
-0.413093	-0.532791	-0.522205	-0.583585	-0.369011	-0.583103	0.401192	0.000519681	-0.563543	-0.576895	2.47231	-0.583585	0.70298	-0.583585	2.25518	-0.520787	PG(22:6(4Z,7Z,10Z,13Z,16Z,19Z)/16:0)
-0.986557	-0.986557	1.73928	1.51568	1.21275	0.135502	1.02848	0.848927	0.236175	-0.26701	0.147022	-0.759695	-0.986557	-0.986557	-0.904315	-0.986557	PG(20:4(5Z,8Z,11Z,14Z)/16:0)
-0.380363	-0.721867	-0.614501	-0.721867	-0.693728	-0.721867	-0.720496	-0.656987	-0.0741597	2.63473	1.15867	-0.406111	0.887495	-0.721867	1.17859	0.57432	PG(16:0/18:4(6Z,9Z,12Z,15Z))
-0.641673	-0.641675	-0.61967	-0.641675	-0.460407	-0.330918	-0.144899	-0.597336	-0.258041	-0.206034	-0.320889	-0.429492	2.13501	-0.641675	2.12034	1.67903	PG(20:0/22:0)
0.387212	0.469534	-0.0291922	1.22945	-1.33536	-0.869093	-1.12069	-0.988981	1.35805	-0.154787	0.850754	2.03763	-0.134911	-0.855377	0.0750996	-0.919338	PG(22:6(4Z,7Z,10Z,13Z,16Z,19Z)/22:6(4Z,7Z,10Z,13Z,16Z,19Z))
1.1352	0.661139	1.97267	-0.506826	-0.980904	-0.387569	-0.261821	-0.273374	-0.964122	0.850488	0.245269	1.15397	0.852051	-1.25345	-1.0391	-1.20363	PG(O-16:0/12:0)
-0.350815	-1.2586	-0.454853	-1.2586	-0.236516	0.0630986	1.3989	-0.147966	-0.587164	0.388245	-0.053553	-0.539615	0.652796	-1.2586	1.70581	1.93743	PG(O-18:0/22:6(4Z,7Z,10Z,13Z,16Z,19Z))
-0.297326	-0.297326	-0.297326	-0.297326	-0.297326	-0.297326	-0.297326	-0.297326	3.72738	-0.0423962	-0.297326	0.077736	-0.194813	-0.297326	-0.297326	-0.297326	PG(P-18:0/14:1(9Z))
-0.553729	-0.540292	-0.639542	-0.572175	-0.599081	-0.584448	-0.639542	-0.639542	-0.61963	0.256922	1.44377	-0.247833	3.04424	0.252876	0.230026	0.407974	PG(P-18:0/17:2(9Z,12Z))
1.20318	1.25998	1.1652	1.36809	0.188869	1.03795	0.652717	0.547102	-0.943885	-0.919226	-0.943885	-0.943885	-0.840565	-0.943885	-0.943885	-0.943885	PG(P-18:0/21:0)
0.375623	1.16413	1.3868	-0.185789	0.357712	1.82307	1.31939	0.525292	-0.952215	-0.952215	-0.952215	-0.952215	-0.952215	-0.952215	-0.322644	-0.730294	PG(P-20:0/21:0)
-0.21133	-0.134842	-0.456288	-0.685119	-0.935232	-1.13671	-1.13671	-1.13671	0.335835	0.584335	1.90364	1.36936	-0.187411	-0.216266	1.85409	0.189358	PG(12:0/0:0)
0.680232	-0.157291	-0.165949	0.0862731	-1.98248	-0.45532	-1.61453	-0.546002	0.602631	-0.077905	-0.299835	-0.270539	1.83255	1.21394	1.41522	-0.260992	PG(22:4(7Z,10Z,13Z,16Z)/0:0)
-0.841649	-0.143696	-0.249837	-0.940559	-0.624301	0.461326	-0.285494	-0.0446105	-0.949915	0.70351	-0.854683	-0.949915	1.91302	-0.372231	0.974528	2.20451	PG(17:2(9Z,12Z)/0:0)
-0.925699	-0.977742	-0.996906	-1.04785	-0.480749	0.370508	-0.0914287	0.00201603	-0.851221	0.773198	-0.184638	-1.18802	1.39006	1.1497	1.62561	1.43317	PG(O-20:0/0:0)
0.772599	1.15668	1.30543	0.063435	1.6904	1.7743	-0.780746	-0.780746	-0.76259	-0.780746	-0.691657	0.156623	-0.780746	-0.780746	-0.780746	-0.780746	PG(P-20:0/0:0)
-0.503666	-0.503666	-0.503666	-0.503666	-0.503666	-0.503666	-0.503666	-0.503666	-0.503666	-0.503666	-0.503666	-0.503666	0.143091	2.36394	1.55388	1.98309	PG(8:0/8:0)
-0.325533	-0.308922	-0.306092	-0.366818	-0.397887	-0.318371	-0.336891	-0.380162	-0.370247	-0.019405	-0.19601	-0.36427	3.67615	0.396239	-0.184475	-0.197313	PG(12:0/12:0)
0.618427	1.70347	0.191956	0.977259	-0.169641	-0.0531881	-0.899547	-0.452809	-0.112665	-1.05648	0.487099	1.31158	0.413135	-0.292321	-0.153931	-2.51234	PG(16:0/0:0)
-1.05835	-1.04483	-1.12553	-0.964099	-0.504335	0.350292	0.225042	-0.114503	-0.67627	0.451858	-0.193842	-0.762042	1.21893	1.05812	0.75202	2.38754	PG(20:4(5Z,8Z,11Z,14Z)/0:0)
-0.29401	-0.500797	-0.507072	-0.529583	0.511712	-0.0408929	0.66783	2.92776	-0.691986	0.19834	-0.740392	-0.696841	-0.467047	-0.686633	-0.633826	1.48344	TG(12:0/12:0/18:0)[iso3]
-0.677517	-0.677686	-0.677686	-0.677686	0.434251	-0.000880048	0.260392	-0.377626	-0.677686	-0.643146	-0.677686	-0.677686	0.0625389	0.619145	2.88516	1.5038	TG(13:0/14:0/14:0)[iso3]
-0.45814	-0.45814	-0.45814	-0.45814	-0.45814	-0.409495	-0.368429	-0.454788	-0.314454	1.08276	-0.306437	0.0105263	0.53811	-0.45244	-0.412599	3.37794	TG(14:1(9Z)/14:1(9Z)/22:6(4Z,7Z,10Z,13Z,16Z,19Z))[iso3]
0.802499	-0.246377	-0.167838	-0.0398292	-1.73404	-0.623569	-0.258649	-0.951743	1.7182	1.6801	-0.244405	-1.06919	1.38166	-0.475127	0.72996	-0.501656	TG(12:0/13:0/18:4(6Z,9Z,12Z,15Z))[iso6]
-0.861702	-0.588254	-0.599769	-0.952931	-0.671628	0.2406	0.00912045	-0.216654	-0.840934	0.368588	-0.325178	-0.922913	1.88242	1.5841	2.05175	-0.156617	TG(12:0/14:1(9Z)/16:1(9Z))[iso6]
-0.888993	-0.482619	-0.201529	-0.880093	0.838966	-0.305058	-0.881962	-0.867118	0.659599	-0.675315	0.290483	-0.888993	1.64639	-0.718075	1.34765	2.00667	TG(12:0/14:1(9Z)/18:3(9Z,12Z,15Z))[iso6]
-0.840302	-0.828267	-0.90946	-0.817238	0.0173623	-0.366111	-0.522215	-0.0924584	-0.574472	1.48089	-0.734633	-0.95654	1.90295	1.67596	0.963423	0.601115	TG(12:0/14:1(9Z)/18:4(6Z,9Z,12Z,15Z))[iso6]
-0.767467	-0.874898	-0.499816	-1.05388	-0.660288	-0.546512	-0.648904	-0.724255	-0.728333	1.5096	0.514132	-0.767486	1.18744	1.21463	1.48124	1.36479	TG(12:0/16:0/20:5(5Z,8Z,11Z,14Z,17Z))[iso6]
-0.671989	-0.777448	-0.767916	-0.913321	-0.734039	-0.290456	-0.433727	-0.487525	-0.5739	0.883284	-0.522169	-0.823686	1.3675	1.453	1.57792	1.71447	TG(12:0/18:4(6Z,9Z,12Z,15Z)/20:3(8Z,11Z,14Z))[iso6]
-0.726687	-0.869541	-0.997564	-1.04066	-0.485689	-0.382304	0.357568	0.992746	-0.90734	0.535889	-0.496255	-1.22457	0.906429	1.19239	1.79101	1.35457	TG(13:0/14:0/14:1(9Z))[iso6]
0.303002	0.198027	-0.125573	0.928084	-0.182164	0.047979	-0.0767685	-0.177052	-0.847087	-0.334371	-0.750768	-1.42746	0.931809	-1.37678	0.112059	2.77707	TG(13:0/20:5(5Z,8Z,11Z,14Z,17Z)/22:6(4Z,7Z,10Z,13Z,16Z,19Z))[iso6]
-0.752572	-0.656009	-0.727016	-0.724787	-0.814996	-0.595878	-0.454677	-0.503551	-0.575817	1.39959	-0.555539	-0.72167	1.03697	1.37215	1.76533	1.50848	TG(14:0/14:1(9Z)/15:0)[iso6]
-0.438294	-0.429266	-0.443761	-0.448463	-0.442196	-0.404632	-0.448463	-0.448463	-0.448463	-0.448463	-0.448463	-0.448463	0.722184	-0.12095	1.60764	3.08851	TG(14:0/16:0/17:2(9Z,12Z))[iso6]
-1.09753	-1.20948	-0.972554	-1.02458	-0.119215	-0.204485	0.414385	1.72893	-0.498702	1.01905	-0.524241	-1.24499	0.67914	0.585566	1.51421	0.954495	TG(14:1(9Z)/18:1(9Z)/22:6(4Z,7Z,10Z,13Z,16Z,19Z))[iso6]
-0.679982	-0.62484	0.0951525	-1.33353	-0.433269	-0.198879	0.16601	0.749792	-1.33353	1.50725	0.937439	-1.22555	-0.525236	1.98142	0.953297	-0.0355336	TG(14:1(9Z)/20:2(11Z,14Z)/22:6(4Z,7Z,10Z,13Z,16Z,19Z))[iso6]
-0.203653	-0.299849	-0.280363	-0.246645	-0.297144	-0.230267	-0.158202	0.270116	-0.356557	3.7046	-0.356557	-0.356557	-0.329947	-0.356557	-0.356557	-0.145863	TG(18:0/22:1(11Z)/22:2(13Z,16Z))[iso6]
-0.500619	-0.489155	-0.296211	-1.38675	0.316884	0.93206	0.95732	0.2796	-1.27636	0.70923	-0.169811	-1.66283	0.468837	-0.825348	1.03713	1.90602	TG(19:1(9Z)/20:5(5Z,8Z,11Z,14Z,17Z)/22:6(4Z,7Z,10Z,13Z,16Z,19Z))[iso6]
-0.427769	-0.374553	0.303099	-0.829515	-0.775171	-0.607675	-0.740467	-0.574308	-0.702561	0.631047	0.607347	-0.763512	0.412685	0.413979	0.301294	3.12608	TG(17:1(9Z)/18:0/18:2(9Z,12Z))[iso6]
0.470979	0.277045	-0.339775	-0.556779	-0.456065	0.0717876	-0.304068	-0.325969	-1.45745	-0.391885	-0.47703	-1.41426	0.437333	0.21471	2.33068	1.92075	TG(17:2(9Z,12Z)/18:3(9Z,12Z,15Z)/20:4(5Z,8Z,11Z,14Z))[iso6]
0.722339	-0.48986	-0.551709	-1.13846	-1.01476	1.18137	-0.682776	0.78063	-0.729659	-0.157729	0.269974	-1.30715	1.92145	1.71901	-0.346417	-0.176261	TG(16:0/20:2(11Z,14Z)/20:5(5Z,8Z,11Z,14Z,17Z))[iso6]
-0.506876	-0.623466	-0.612045	-0.593347	0.485453	-0.28411	0.424732	3.3034	-0.597385	0.6198	-0.728155	-0.756538	-0.00760931	-0.271124	-0.307479	0.45475	TG(18:0/20:0/20:3(8Z,11Z,14Z))[iso6]
0.422477	1.1553	0.0301244	0.496059	-1.05913	1.4724	0.762908	1.24025	-0.232078	-0.344048	0.0387227	0.38474	-0.960358	-2.46261	-0.27861	-0.666152	TG(16:1(9Z)/20:5(5Z,8Z,11Z,14Z,17Z)/22:3(10Z,13Z,16Z))[iso6]
0.183209	0.273063	1.90762	-0.294019	2.0452	0.738106	0.989735	0.362041	-0.923272	-0.909721	-0.145031	-0.933998	-0.66459	-0.793136	-0.914241	-0.920957	TG(20:4(5Z,8Z,11Z,14Z)/20:5(5Z,8Z,11Z,14Z,17Z)/21:0)[iso6]
-0.617796	-0.631436	-0.535801	-0.622117	-0.336636	-0.0551029	-0.520175	-0.922763	-0.294385	1.56532	-0.269685	-0.922763	-0.0930183	0.169076	2.52102	1.56626	TG(20:5(5Z,8Z,11Z,14Z,17Z)/20:5(5Z,8Z,11Z,14Z,17Z)/22:2(13Z,16Z))[iso3]
-0.467206	-0.467206	-0.467206	-0.467206	-0.467206	-0.467206	-0.467206	-0.467206	2.90573	1.45779	-0.467206	-0.297248	1.36733	-0.467206	-0.401399	-0.360142	TG(21:0/22:0/22:1(13Z))[iso6]
-0.5621	-0.299097	0.00524666	-0.262928	-0.467195	-0.541799	-0.993398	-0.767162	2.78204	0.0539811	0.122613	1.8627	0.322326	0.204048	-0.71162	-0.747652	TG(20:2(11Z,14Z)/22:6(4Z,7Z,10Z,13Z,16Z,19Z)/22:6(4Z,7Z,10Z,13Z,16Z,19Z))[iso3]
0.63507	1.06234	1.62662	0.549653	0.471398	0.256228	-0.145371	0.178189	-0.770006	-0.876959	1.91641	-0.523504	-1.31893	-0.958217	-1.02148	-1.08144	TG(20:5(5Z,8Z,11Z,14Z,17Z)/22:4(7Z,10Z,13Z,16Z)/22:6(4Z,7Z,10Z,13Z,16Z,19Z))[iso6]
-0.388086	-0.388086	-0.388086	-0.388086	-0.388086	-0.388086	-0.388086	-0.388086	-0.388086	-0.373573	-0.388086	-0.388086	3.47536	1.04202	0.189022	-0.063882	TG(22:1(13Z)/22:1(13Z)/22:6(4Z,7Z,10Z,13Z,16Z,19Z))[iso3]
0.819252	0.614115	1.39235	-0.684208	0.0243544	-0.276144	-0.975603	-0.115271	0.592992	0.0916393	1.54798	1.31855	-1.63515	-1.63515	-0.342586	-0.737122	TG(22:3(10Z,13Z,16Z)/22:2(13Z,16Z)/22:6(4Z,7Z,10Z,13Z,16Z,19Z))[iso6]
0.773817	1.10379	1.5599	1.19877	0.913303	0.473852	5.05124e-05	0.606682	-1.14202	-1.05253	0.597711	-1.14202	-0.85339	-0.993608	-0.962269	-1.08204	TG(20:2(11Z,14Z)/18:3(6Z,9Z,12Z)/20:2(11Z,14Z)) (d5)
0.241214	0.0268823	0.456895	-0.744812	-0.150254	-0.927921	-0.857887	-0.470289	-0.66166	0.255719	-0.294712	-1.07613	3.15305	0.642958	0.478094	-0.0711483	DG(12:0/12:0/0:0)[iso2]
1.2759	1.14558	1.21	0.894289	-0.7306	-0.887419	-0.948012	-0.948012	-0.932723	-0.0213485	-0.823761	1.77726	-0.0441015	0.722545	-0.939826	-0.749775	DG(18:4(6Z,9Z,12Z,15Z)/18:4(6Z,9Z,12Z,15Z)/0:0)
-1.27983	-0.877968	-0.635967	-1.22193	-0.59883	-0.292988	-0.686942	-0.0655752	-0.77391	1.44901	1.03052	-0.194786	1.31171	-0.0726758	1.37099	1.53917	DG(12:0/20:1(11Z)/0:0)[iso2]
-0.370644	-0.334961	-0.355412	-0.358563	-0.380533	-0.381278	-0.383145	-0.381324	-0.383145	-0.294022	3.54542	-0.383145	-0.353019	0.322573	0.799562	-0.308367	DG(12:0/20:5(5Z,8Z,11Z,14Z,17Z)/0:0)[iso2]
0.71474	1.822	2.29462	0.943512	0.477546	0.073376	-0.171555	0.0107489	-0.772664	-0.772664	-0.772664	-0.772664	-0.769808	-0.772664	-0.76115	-0.770708	DG(12:0/21:0/0:0)[iso2]
0.792041	0.989852	1.3843	1.00923	0.818123	0.920307	0.581914	1.02988	-0.876227	-0.950429	-0.534653	-0.594418	-1.16428	-1.10568	-1.21774	-1.08223	DG(12:0/22:2(13Z,16Z)/0:0)[iso2]
0.625456	1.01362	1.23185	0.482439	0.238593	-0.173599	-0.343579	-0.207439	0.641511	-0.0327506	0.978337	1.31834	-1.64259	-1.62059	-1.28484	-1.22475	DG(12:0/22:3(10Z,13Z,16Z)/0:0)[iso2]
-0.388512	-0.439217	-0.0241782	-0.37736	-0.404475	0.421407	0.0481353	-0.39922	0.364206	3.24913	0.687316	-0.724927	0.342113	-0.297634	-1.06059	-0.996195	DG(12:0/22:5(7Z,10Z,13Z,16Z,19Z)/0:0)[iso2]
1.04036	1.21513	0.977376	1.04401	0.245019	-0.0454979	-0.201168	0.0207913	0.604825	-0.504831	0.625542	0.823782	-1.65251	-1.41288	-1.46495	-1.31499	DG(13:0/20:4(5Z,8Z,11Z,14Z)/0:0)[iso2]
0.221718	-0.30925	-0.192229	-0.0530543	-0.353061	-0.480965	-0.666763	0.847536	-0.666763	-0.666763	-0.666763	-0.666763	0.0486795	-0.666763	1.14825	3.12296	DG(14:0/16:0/0:0)[iso2]
-0.578344	-0.549995	-0.521137	-0.572087	-0.522782	-0.553432	-0.565598	-0.53798	-0.561322	-0.540823	-0.548562	-0.554918	1.94114	1.33295	1.30591	2.02698	DG(14:0/18:1(9Z)/0:0)[iso2]
-0.63764	-0.632899	-0.690603	-0.617932	-0.700146	-0.611025	-0.582117	-0.642375	-0.0253324	2.58372	1.80651	-0.708422	0.0416564	0.0484109	1.09481	0.273382	DG(14:0/20:3(8Z,11Z,14Z)/0:0)[iso2]
-0.300244	-0.300244	-0.300244	-0.300244	-0.300244	-0.300244	3.68064	0.469188	-0.300244	-0.300244	-0.300244	-0.300244	-0.246655	-0.300244	-0.300244	-0.300244	DG(14:1(9Z)/17:0/0:0)[iso2]
2.02804	-0.291659	0.102644	0.952692	0.724441	-0.290963	-0.607813	0.668963	1.28923	-0.558651	-0.451586	1.00035	-1.0672	-1.35839	-1.02317	-1.11694	DG(14:1(9Z)/20:0/0:0)[iso2]
2.16035	-0.232827	0.408159	1.07015	0.491539	-0.109603	-0.573841	0.36378	1.07978	-0.358998	-0.533198	0.978563	-1.10955	-1.37878	-0.987973	-1.26755	DG(14:1(9Z)/20:2(11Z,14Z)/0:0)[iso2]
0.571473	-0.371634	-0.442258	-0.442258	-0.442258	-0.442258	-0.442258	-0.442258	-0.255895	-0.442258	-0.442258	-0.442258	-0.407609	2.89592	-0.442258	1.99033	DG(14:1(9Z)/22:2(13Z,16Z)/0:0)[iso2]
0.545848	1.05224	1.15047	0.4861	0.500382	0.0176696	-0.256597	0.966827	-0.843667	-0.97356	2.13334	-0.918201	-0.99392	-0.925501	-0.950277	-0.991156	DG(14:1(9Z)/22:5(7Z,10Z,13Z,16Z,19Z)/0:0)[iso2]
-0.56372	-0.561119	-0.56372	-0.56372	-0.520918	-0.546731	-0.539667	-0.558665	-0.560361	-0.502788	-0.542038	-0.558296	1.80643	1.37354	1.22651	2.17526	DG(15:0/19:0/0:0)[iso2]
-0.532421	-0.532421	-0.532421	-0.532421	-0.532421	-0.532421	-0.532421	-0.532421	-0.532421	-0.532421	-0.532421	-0.532421	1.92519	0.714538	1.45472	2.29461	DG(15:1(9Z)/18:3(9Z,12Z,15Z)/0:0)[iso2]
-1.53466	-0.977108	0.0550235	-1.15136	1.37122	1.5373	0.321195	1.19958	-0.363362	-0.558123	1.10337	0.106069	-1.53826	0.577098	-0.384879	0.236894	DG(15:1(9Z)/22:4(7Z,10Z,13Z,16Z)/0:0)[iso2]
-0.605117	-0.733057	-0.630852	-0.662253	-0.930511	-0.577709	-0.7344	-0.908399	-0.301564	1.97973	0.607525	-0.979199	0.987364	1.29435	1.48456	0.709531	DG(18:3(6Z,9Z,12Z)/16:1(9Z)/0:0)[iso2]
1.43783	1.73079	1.79376	1.37179	0.163041	-0.133347	-0.46664	0.139855	-0.756347	-0.756316	-0.756347	-0.756347	-0.756281	-0.756347	-0.742749	-0.756347	DG(18:3(6Z,9Z,12Z)/17:1(9Z)/0:0)[iso2]
-0.640534	-0.640587	-0.639908	-0.640888	-0.640888	-0.640888	-0.640888	-0.640888	0.202891	0.814364	2.72451	1.71501	0.0361516	-0.272158	-0.580425	0.485121	DG(18:3(6Z,9Z,12Z)/20:5(5Z,8Z,11Z,14Z,17Z)/0:0)[iso2]
-0.542931	-0.588378	-0.622653	-0.457935	-0.718235	-0.47148	-0.651306	-0.623912	-0.0587456	1.40317	-0.213873	0.88811	2.83338	0.539202	0.286711	-1.00112	DG(18:4(6Z,9Z,12Z,15Z)/16:0/0:0)[iso2]
-0.859198	-0.521745	-0.419782	-1.04259	-0.590526	0.64321	0.03409	-0.458362	-1.38057	1.03159	0.0919866	-1.21464	0.953185	0.168538	1.72025	1.84457	DG(18:4(6Z,9Z,12Z,15Z)/16:1(9Z)/0:0)[iso2]
-0.936657	-0.936657	-0.936657	-0.936657	-0.936657	-0.936657	-0.936657	-0.936657	1.28631	0.508573	1.26225	1.52709	0.730671	0.826681	0.598178	0.753499	DG(18:4(6Z,9Z,12Z,15Z)/18:0/0:0)[iso2]
-0.75769	-0.749957	-0.513844	-1.0743	0.605132	0.0512923	0.489888	-0.815447	-1.12614	-0.0501867	-0.412953	-0.349239	-0.192789	2.39012	1.85231	0.653795	DG(18:4(6Z,9Z,12Z,15Z)/18:1(9Z)/0:0)[iso2]
-0.22462	-0.144808	-0.41795	-0.277815	-0.417606	-0.281048	-0.483597	-0.699105	-0.841087	-0.547521	-0.841087	-0.841087	0.980516	0.60015	1.97847	2.45819	DG(19:1(9Z)/20:4(5Z,8Z,11Z,14Z)/0:0)[iso2]
-0.549093	-0.541339	-0.534687	-0.549093	-0.525304	-0.534829	-0.383308	-0.528958	-0.549093	-0.365236	-0.549093	-0.549093	1.52976	0.39986	1.6982	2.53131	DG(19:1(9Z)/20:5(5Z,8Z,11Z,14Z,17Z)/0:0)[iso2]
-0.663293	-0.0239472	-0.410719	-0.432843	-0.642417	0.395402	-0.889377	-0.889377	-0.331243	2.30643	0.518753	-0.0984834	1.93944	-0.889377	-0.889377	1.00043	DG(17:1(9Z)/17:2(9Z,12Z)/0:0)[iso2]
-0.587127	-0.626973	-0.585114	-0.567678	-0.564277	-0.525356	-0.394567	-0.603433	-0.404683	-0.295896	-0.506688	-0.54304	2.08397	2.1764	0.376297	1.56816	DG(17:1(9Z)/19:0/0:0)[iso2]
-0.530548	-0.530548	-0.530548	-0.530548	-0.530548	-0.530548	-0.511526	-0.530548	-0.530548	0.810778	-0.530548	-0.530548	0.569218	-0.220034	2.48618	2.17087	DG(16:0/20:4(5Z,8Z,11Z,14Z)/0:0)[iso2]
-0.520809	-0.520795	-0.520684	-0.52081	-0.52081	-0.520542	-0.52081	-0.52081	-0.520681	-0.52081	-0.52081	-0.52081	2.64469	1.00565	0.873427	1.72542	DG(18:3(9Z,12Z,15Z)/18:3(9Z,12Z,15Z)/0:0)
-0.528057	-0.459278	-0.528057	-0.528057	0.0955081	-0.404116	-0.528057	-0.224531	-0.528057	0.349458	-0.528057	3.28604	1.28314	-0.0118532	-0.217979	-0.528057	DG(18:0/20:1(11Z)/0:0)[iso2]
-0.522915	-0.522915	-0.522915	-0.522915	-0.522915	-0.522915	-0.522915	-0.522888	-0.522867	-0.522584	-0.522796	-0.52246	2.52985	0.943807	0.896245	1.90409	DG(18:3(9Z,12Z,15Z)/19:0/0:0)[iso2]
-0.612885	-0.609916	-0.456699	-0.606743	-0.572092	-0.485213	-0.417074	-0.223253	-0.475543	2.27044	-0.48256	-0.258457	-0.264384	-0.199444	2.51537	0.878451	DG(16:1(9Z)/21:0/0:0)[iso2]
-0.657776	-0.353544	-0.702582	-1.27143	-0.679548	0.0565201	-0.57906	-0.38297	-0.731209	0.191744	1.32873	0.0736624	0.22173	-0.427437	2.71636	1.19681	DG(18:3(9Z,12Z,15Z)/20:0/0:0)[iso2]
-0.464396	-0.464396	-0.464396	-0.464396	-0.464396	-0.464396	-0.464396	-0.464396	-0.464396	-0.188298	-0.464396	-0.464396	2.07562	0.228697	0.126	2.86634	DG(17:1(9Z)/21:0/0:0)[iso2]
-0.447995	-0.447995	-0.447995	-0.447995	-0.447995	-0.447995	-0.447995	-0.447995	-0.447995	-0.445876	-0.447995	-0.447995	2.61039	0.518881	-0.10066	2.34521	DG(19:0/20:4(5Z,8Z,11Z,14Z)/0:0)[iso2]
-0.631321	0.0491209	-0.422527	0.0661244	-0.678404	-0.806098	-0.292502	-0.339966	-0.806098	-0.566034	-0.550224	1.62228	1.65423	-0.806098	2.40921	0.0983031	DG(20:0/20:5(5Z,8Z,11Z,14Z,17Z)/0:0)[iso2]
1.19974	1.41158	0.946975	1.71508	0.895897	0.137378	-0.14922	0.522694	-0.104408	-1.11674	-0.454765	-0.705091	-1.2219	-1.0154	-1.05592	-1.00589	DG(20:1(11Z)/22:0/0:0)[iso2]
0.268689	0.472268	1.91818	1.44208	0.361436	0.778301	-0.222726	0.503192	0.889086	-0.972608	0.0249677	-1.24266	-0.700327	-1.19518	-1.11613	-1.20856	DG(18:1(9Z)/22:6(4Z,7Z,10Z,13Z,16Z,19Z)/0:0)[iso2]
0.926023	1.44114	1.56028	1.72858	0.690639	0.266919	-0.048534	0.34704	-0.864011	-0.864011	-0.864011	-0.864011	-0.864011	-0.864011	-0.864011	-0.864011	DG(20:0/22:4(7Z,10Z,13Z,16Z)/0:0)[iso2]
1.02813	1.60194	2.03986	1.40268	0.27594	0.163808	-0.262315	0.105513	-0.769696	-0.801451	-0.736711	-0.825411	-0.803011	-0.875175	-0.729556	-0.81454	DG(21:0/21:0/0:0)
-0.670025	0.252839	-0.745868	-0.655915	0.503139	0.0486432	0.00971984	1.0987	2.26267	-0.817396	1.86046	-1.22667	-0.373047	-0.0485696	-0.650732	-0.847953	DG(20:2(11Z,14Z)/22:2(13Z,16Z)/0:0)[iso2]
-0.680933	-0.678634	-0.666337	-0.679949	-0.67362	-0.685483	-0.684505	-0.683358	2.14016	0.632527	1.81421	1.674	-0.128655	-0.42727	-0.143871	-0.128281	DG(22:0/22:3(10Z,13Z,16Z)/0:0)[iso2]
1.46	-1.25182	1.72557	0.463983	0.430995	0.0204816	-0.131347	-0.122985	0.237093	-0.237936	1.17952	0.926984	-1.21551	-1.17802	-1.16416	-1.14283	DG(21:0/22:2(13Z,16Z)/0:0)[iso2]
-0.841055	-0.70862	-0.714193	-0.619951	-0.777238	0.146601	-0.265419	-0.567476	-0.693944	-0.1106	-0.365114	-0.393687	0.794005	2.71914	0.884429	1.51312	DG(22:0/22:5(7Z,10Z,13Z,16Z,19Z)/0:0)[iso2]
0.553437	2.6747	0.70858	-0.0448235	-0.424725	-0.562242	-0.347605	-0.252268	0.9212	-0.319408	0.506455	0.779594	-1.10484	-0.723482	-1.17706	-1.18751	DG(22:2(13Z,16Z)/22:5(7Z,10Z,13Z,16Z,19Z)/0:0)[iso2]
1.56825	-1.08023	1.2671	0.654279	0.00356656	-0.38288	-0.552029	-0.390085	0.884897	-0.539735	1.01206	1.59739	-1.02707	-1.01923	-0.994914	-1.00137	DG(14:0/0:0/14:0) (d5)
-0.448393	0.253141	0.0354266	-0.448393	-0.448393	-0.448393	-0.448393	-0.448393	3.46698	-0.448393	0.668926	0.506672	-0.447421	-0.448393	-0.44818	-0.448393	DG(15:0/0:0/15:0) (d5)
-0.647379	-1.30045	-0.570028	-0.671805	-0.85678	-0.322725	-0.498276	-0.681507	-0.589957	0.176189	0.246158	-0.278451	1.47718	2.29727	0.864996	1.35557	DG(19:0/0:0/19:0) (d5)
1.56548	1.75956	1.73795	1.40631	0.042369	-0.355822	-0.510363	0.0516881	-0.704718	-0.70495	-0.730982	-0.740182	-0.692073	-0.718743	-0.749538	-0.655992	DG(18:0/16:0/0:0)
-0.563888	-0.56334	-0.562786	-0.564011	-0.563706	-0.564011	-0.557495	-0.56328	1.93314	0.645584	-0.525911	2.79334	-0.358565	-0.245018	0.0579185	0.202033	DG(18:1(11E)/16:0/0:0)
0.627568	0.967852	0.546098	1.30482	0.168941	0.358075	-0.128901	0.103273	1.05921	-0.763858	0.314889	1.14254	-1.84051	-1.20194	-1.39915	-1.25891	DG(20:0/18:0)
-0.557676	-0.423426	-0.557676	-0.557676	0.225573	-0.403452	-0.557676	-0.233666	-0.557676	0.294156	-0.557676	3.17066	1.45264	0.144829	-0.323581	-0.557676	DG(P-14:0/18:1(9Z))
-0.776451	-0.817838	-0.81683	-0.792309	-0.012969	-0.700357	0.198702	0.195693	-0.821157	0.0412855	-0.866389	-0.741469	1.43017	0.844665	1.30671	2.32854	MGDG(20:5(5Z,8Z,11Z,14Z,17Z)/18:3(9Z,12Z,15Z))
-0.578003	-0.111372	-0.15581	-0.288412	0.122377	0.191802	0.0244596	0.109388	-0.618022	-0.194937	0.122721	-2.78228	-0.0172164	1.08682	1.12305	1.96543	MGDG(18:3(9Z,12Z,15Z)/18:4(6Z,9Z,12Z,15Z))
-0.390744	-0.390744	-0.390744	-0.390744	-0.390744	-0.390744	-0.388617	-0.390744	-0.390744	-0.390744	-0.390744	-0.390744	-0.390744	0.153025	1.80348	3.12103	MGDG(18:3(9Z,12Z,15Z)/16:3(7Z,10Z,13Z))
-0.580964	-0.587733	-0.587733	-0.587733	-0.587733	-0.507943	-0.560141	-0.579171	-0.569706	0.125243	-0.366112	-0.587733	1.65149	0.13618	2.21882	1.97097	MGDG(18:2(9Z,12Z)/18:2(9Z,12Z))
-0.791201	-0.419517	-0.508935	-0.634044	-0.478792	0.109966	-0.160896	0.0185061	-1.01276	-0.0786204	0.114809	-1.75276	0.728512	1.18921	1.36451	2.312	MGDG(18:3(9Z,12Z,15Z)/18:3(9Z,12Z,15Z))
-0.637048	-0.56628	-0.605114	-0.706645	-0.745705	-0.215121	-0.610066	-0.598803	-0.681337	0.526381	0.241283	-0.641338	1.42578	-0.258846	1.5516	2.52126	Clerosterol
-0.768018	-0.552875	-0.51689	-0.724809	0.11592	-0.508116	0.0330193	0.155248	-0.391358	0.165405	0.484627	-0.866934	-0.324605	-0.77558	1.48627	2.98869	16:1-Glc-Cholesterol
-2.07198	-2.07198	0.806652	0.0675864	0.0824612	-0.131349	-0.197681	0.224492	-0.230066	-0.256977	0.253691	0.846545	-0.17356	2.03816	0.0682179	0.745784	16:2-Glc-Cholesterol
-0.35849	-0.277332	-0.274225	-0.285296	-0.352457	-0.165888	-0.217409	-0.326212	-0.272294	-0.282095	-0.207493	-0.174678	3.74141	-0.251618	-0.152556	-0.143366	16:3-Glc-Cholesterol
-0.0393979	-0.0228185	0.11462	0.18028	-0.802857	-0.0237435	-0.377465	-0.33769	-0.183587	0.11512	-0.945605	0.897175	3.28431	-0.207982	-0.587738	-1.06263	20:0 Campesteryl ester
-0.395753	0.93583	1.2717	-0.515354	1.26426	0.178206	-0.262104	0.103183	-2.12869	-1.57459	-0.467766	0.0847515	1.64079	-0.528173	-0.0152778	0.408988	16:0 Sitosteryl ester
-0.321728	-0.321728	-0.321728	-0.321728	-0.321728	-0.321728	-0.321728	-0.321728	-0.321728	-0.321728	-0.321728	-0.321728	3.64155	0.636233	-0.157477	-0.259571	16:0 Stigmasteryl ester
-0.0686091	-0.343233	-0.984146	-0.928808	-1.13367	-0.288541	0.208385	1.6805	-1.3719	1.68126	0.15375	-0.802871	-0.189878	0.0769791	0.554778	1.756	16:2 Sitosteryl ester
-0.839138	-0.874168	-0.868695	-0.882672	0.331082	0.0736197	1.31629	1.16789	-0.82535	-0.0678103	-0.772675	-0.638008	-0.165366	2.64155	0.272224	0.131234	16:3 Stigmasteryl ester
-0.87734	-0.920075	-0.912585	-0.933742	0.257471	0.0653392	1.68511	1.33979	-0.879194	-0.0216374	-0.80588	-0.739759	-0.0588059	2.18888	0.409966	0.202461	18:1 Campesteryl ester
-0.645861	-0.529811	-0.645861	-0.641421	-0.645861	0.695076	2.15291	-0.250097	-0.278925	-0.645861	-0.643559	-0.644735	-0.438936	-0.00861424	0.770655	2.4009	20:1 Campesteryl ester
0.918526	0.370291	0.972047	-0.850459	-0.872152	1.41419	1.15504	-0.224913	-0.382144	-0.204182	-1.07459	-1.84468	1.43633	-0.335918	-1.00374	0.526354	22:2 Campesteryl ester
-1.01481	-0.996428	-1.19446	-0.519012	0.338386	0.348142	0.867838	0.317834	-1.08016	0.832168	-0.766265	-1.29345	0.20204	2.03956	1.08324	0.835374	Campesteryl glucoside
-0.740995	-0.543307	-0.438821	-0.727762	-1.0018	-0.335653	-0.762067	-0.480542	-0.87659	-0.0590506	0.191714	-0.294586	1.0832	0.819109	1.87944	2.28771	18:0-Glc-Campesterol
-0.871549	-0.959124	-0.949342	-0.94059	-0.347103	-0.0556594	0.130835	-0.0523922	-0.69335	0.395008	-0.166139	-1.00127	0.988938	1.32016	0.631691	2.56988	18:3-Glc-Campesterol
-0.556163	-0.530952	-0.456487	-0.672435	-0.738485	0.0814831	-1.01724	-1.03859	-0.229992	2.04535	0.991888	0.443291	2.20487	-0.211181	-0.753634	0.438285	Stigmasteryl glucoside
0.486553	0.320276	1.10099	0.842122	-0.13978	0.255836	-0.305909	0.309455	2.7884	-0.845656	-0.85401	-0.539421	-0.701191	-0.929055	-0.891201	-0.897411	Stigmastanyl glucoside
0.637281	1.06443	1.62015	0.378215	0.223139	-0.270703	-0.458349	-0.298965	0.365547	-0.00748576	1.1166	1.12273	-1.30297	-1.62641	-1.30847	-1.25474	22:0-Glc-Stigmasterol
1.27952	1.97568	-0.710669	-0.710669	-0.0870414	0.72393	0.329836	-0.682546	-0.710669	2.10708	-0.710669	-0.710669	-0.710669	-0.611963	-0.0598077	-0.710669	22:1-Glc-Sitosterol
-0.163055	-0.0472782	-0.0995097	-1.1802	-0.250673	-1.10171	-1.15815	-0.587376	1.15522	0.214633	1.53626	2.5514	-0.485178	-0.333352	-0.0859836	0.0349612	22:2-Glc-Sitosterol
2.00972	1.15487	2.14358	0.44375	0.692677	-0.673974	-0.502229	0.123393	-0.673974	-0.673974	-0.673974	-0.673974	-0.673974	-0.673974	-0.673974	-0.673974	18:1-Glc-Stigmasterol
-0.53288	-0.53288	-0.53288	-0.53288	-0.53288	-0.53288	-0.53288	-0.53288	-0.53288	-0.53288	-0.53288	-0.53288	1.9754	0.931696	1.13504	2.35243	20:2-Glc-Stigmasterol
-0.604091	-0.603506	-0.7543	-0.546206	0.548549	-0.0147115	0.770117	3.0963	-0.55476	0.619394	-0.7543	-0.683315	-0.310747	-0.481308	-0.507584	0.780472	20:3-Glc-Stigmasterol
0.466209	0.761156	0.592397	0.790891	0.665108	1.33755	1.01145	1.60849	-0.519069	-0.360047	-1.20851	-1.20082	-1.00896	-1.12569	-1.18805	-0.622102	22:2-Glc-Stigmasterol
-0.399987	-0.4502	-0.438114	-0.4502	0.406561	0.367021	1.30993	3.25658	-0.4502	-0.4502	-0.4502	-0.4502	-0.4502	-0.4502	-0.4502	-0.4502	20:1 Cholesteryl ester
-0.392527	0.925197	0.412675	1.82365	-0.589963	-0.529038	-0.793362	-0.264083	-0.238969	-0.683519	-0.277667	0.420863	2.5528	-0.834561	-0.799896	-0.731592	20:4 Cholesteryl ester
-0.357657	-0.357657	-0.357657	-0.357657	-0.357657	-0.357657	-0.357657	-0.357657	-0.357657	-0.34285	-0.357657	-0.357657	3.62737	0.545098	0.138654	-0.0340483	12:0 Cholesteryl ester
-0.5754	0.728771	-0.172038	-0.0673599	-0.5754	0.673348	-0.5754	-0.375976	-0.5754	-0.5754	1.41616	-0.5754	2.97569	-0.5754	-0.5754	-0.5754	15:0 Cholesteryl ester
-0.953965	-0.916795	-0.913369	-0.945367	-0.354076	-0.367228	-0.543269	-0.483734	-0.960406	-0.0805462	0.320391	1.38821	0.026181	1.41292	1.90282	1.46823	cholesteryl beta-D-glucoside
-0.596988	-0.596988	-0.596988	-0.244931	0.460966	-0.499035	-0.596988	-0.0804682	-0.596988	0.850236	2.3929	2.24699	-0.35075	-0.596988	-0.596988	-0.596988	22:5 Cholesteryl ester
-0.688563	-0.731569	0.0767917	-0.717231	-0.00681729	-0.690503	-0.666584	-0.693924	-0.708078	0.0821876	0.00792535	-0.753063	0.865469	0.690769	0.958829	2.97436	Cholesteryl-alpha-D-glucoside
1.66603	1.76706	0.43457	1.30319	0.323868	0.795172	0.333515	-0.310212	-0.597988	-0.0959629	-1.12698	-0.326841	-0.666178	-1.17555	-1.1419	-1.18181	Cer(d18:1/23:0)
-0.930889	-0.936864	-1.11693	-0.957641	-0.703479	-0.286864	-0.311831	-0.150937	-0.476673	0.47421	0.0348201	-0.240908	0.81224	0.621875	1.81828	2.35159	Cer(d18:2/20:1)
-0.371068	-0.371068	-0.371068	-0.371068	-0.371068	-0.371068	-0.352334	-0.304245	-0.371068	-0.371068	-0.371068	-0.371068	3.02979	2.0009	-0.292358	-0.371068	LacCer(d18:1/18:1(9Z))
-0.28991	0.050885	-0.378507	0.897398	0.788306	-0.835402	-0.269244	-0.167921	-1.24849	-0.046544	0.778732	2.90481	-0.283478	0.0238751	-0.904315	-1.0202	LacCer(d18:0/16:0)
-0.496689	-0.495434	-0.493958	-0.496689	-0.496178	-0.496229	-0.496689	-0.496689	-0.156781	-0.208954	-0.0520622	0.0307257	3.49664	0.855618	-0.019022	0.0223931	LacCer(d18:0/18:1)
0.066177	1.54114	2.37841	0.798777	-0.197724	-0.529244	-0.662471	-0.374381	-0.662471	-0.662471	1.55851	-0.662471	-0.604363	-0.662471	-0.662471	-0.662471	Cer(d15:1/22:0)
0.30642	0.010831	0.482385	0.873399	-0.356407	-0.652472	-0.710397	0.0905621	2.86811	-0.586613	0.355047	0.933463	-0.923278	-0.82768	-0.888632	-0.974736	Cer(d16:1/20:0)
0.216563	0.474874	0.794306	0.562937	0.2457	-0.080417	-0.899934	-0.720303	2.37173	-0.702645	-0.847458	-0.988482	-0.240856	-0.866253	1.66872	-0.988482	Cer(d14:2(4E,6E)/20:1(11Z))
-0.599321	-0.535236	1.40952	-0.512356	-0.566269	-0.710329	-0.0813349	-0.190495	-1.34663	0.915602	1.49858	-1.3378	-0.0420856	-0.0256117	-0.00865141	2.13243	Cer(d16:2(4E,6E)/24:0(2OH))
-0.314556	-0.0271814	-0.279912	-0.62971	1.09769	-0.0346921	0.949969	0.621879	-0.782142	1.52161	-0.31287	-1.3962	2.16274	-0.669234	-0.878099	-1.02929	Cer(d18:0/17:0)
-0.854761	-0.847042	0.645521	-0.70841	-0.173928	-0.781116	-0.657046	-0.832586	-0.144626	0.273562	0.599052	-0.915118	-0.182586	0.789252	0.962626	2.82721	Cer(d20:0/22:0)
-0.619761	-0.619761	-0.619761	-0.619761	-0.619761	-0.619761	-0.619761	-0.619761	0.0242842	-0.25071	2.15216	0.380962	-0.535192	2.07764	1.52114	-0.412203	Cer(t20:0/22:0(2OH))
-0.70593	0.426561	-0.0476829	-1.2674	0.278619	2.27272	0.341052	1.43736	-1.21697	0.614103	-0.432869	-1.49288	-0.112768	-0.684352	-0.126926	0.717356	GlcCer(d15:1/18:0)
-0.319274	-0.319274	-0.319274	-0.319274	-0.319274	-0.319274	-0.319274	-0.319274	-0.319274	3.69122	-0.319274	-0.319274	-0.188435	-0.319274	0.340563	-0.0120606	GlcCer(d14:2(4E,6E)/18:1(9Z))
1.33069	1.35052	1.40404	1.40035	0.433068	0.849384	0.147858	0.27623	-0.899018	-0.899018	-0.899018	-0.899018	-0.899018	-0.899018	-0.899018	-0.899018	GlcCer(d15:2(4E,6E)/18:0)
2.01199	1.43986	1.76437	1.43954	-0.514127	-0.558331	-0.558331	-0.558331	-0.558331	-0.558331	-0.558331	-0.558331	-0.558331	-0.558331	-0.558331	-0.558331	GlcCer(d15:2(4E,6E)/22:0)
1.3632	1.57897	1.16419	1.33587	0.369755	0.715613	0.316414	0.415325	-0.907416	-0.907416	-0.907416	-0.907416	-0.907416	-0.907416	-0.907416	-0.907416	GlcCer(d14:1(4E)/20:0(2OH))
