# Supplementary material for: Involvement of Phosphatidylserine and Triacylglycerol in the Response of Sweet Potato Leaves to Salt Stress
Source: Front Plant Sci. 2019 Sep 10;10:1086. doi: 10.3389/fpls.2019.01086 (PMC6746921; doi:10.3389/fpls.2019.01086)
Supplement: Supplementary file 4 [file Table_4.xlsx]

## Sheet: Supplementary Table 4
Supplementaryl Table 4 Autoscaled data of root lipidome for heat map.The autoscaled value of a lipid in a sample is calculated as follows: [(the amount of lipid in that sample)-(the average amount of that lipid among all samples)] divided by (the standard deviation for the amount of that lipid among all samples).
X22-R-CK1	X22-R-CK2	X22-R-CK3	X22-R-CK4	X22-R-S1	X22-R-S2	X22-R-S3	X22-R-S4	X32-R-CK1	X32-R-CK2	X32-R-CK3	X32-R-CK4	X32-R-S1	X32-R-S2	X32-R-S3	X32-R-S4	Accepted.Description
-0.286187	-0.021299	-0.286187	-0.286187	-0.286187	-0.286187	-0.286187	0.00880949	3.73292	-0.286187	-0.286187	-0.286187	-0.286187	-0.286187	-0.286187	-0.286187	PA(13:0/12:0)
3.39175	-0.340116	-0.340116	-0.340116	-0.340116	-0.340116	-0.340116	-0.340116	1.36987	-0.340116	-0.340116	-0.340116	-0.340116	-0.340116	-0.340116	-0.340116	PA(13:0/18:2(9Z,12Z))
	-0.680862	-0.532906	-0.21457	-0.680862	-0.605408	-0.470584	-0.259612	2.12274	-0.105739	-0.201391	-0.0553523	-0.0517717	-0.289891	-0.196819	-0.610439	PA(18:1(9Z)/22:4(7Z,10Z,13Z,16Z))
0.00214466	0.217497	-0.37695	-0.135223	-0.630158	-0.61175	-0.547339	-0.732302	-0.019985	-0.868861	-0.71402	0.0179169	-0.0370634	3.30252	0.137154	0.99642	PA(18:3(9Z,12Z,15Z)/22:1(11Z))
1.39568	0.825797	0.157213	0.678358	0.901976	1.0037	1.41031	1.02007	-0.509153	-0.954541	-1.0133	-0.971459	-0.988658	-1.03132	-0.944619	-0.980043	PA(20:1(11Z)/18:4(6Z,9Z,12Z,15Z))
1.49229	-0.579239	-0.592388	-0.592388	-0.592388	-0.592316	-0.592388	-0.592388	-0.592388	-0.590109	-0.592388	2.43845	-0.573938	1.1559	1.28797	0.107707	PA(20:3(8Z,11Z,14Z)/22:2(13Z,16Z))
-0.393858	-0.393858	-0.393858	-0.393858	-0.393858	-0.393858	-0.393858	-0.393858	-0.393858	-0.393858	-0.393858	1.19327	3.35076	-0.393858	0.576137	-0.393858	PA(20:4(5Z,8Z,11Z,14Z)/22:2(13Z,16Z))
-0.364711	-0.364711	-0.364711	-0.364711	-0.364711	2.77931	-0.364711	-0.364711	-0.364711	-0.364711	2.32664	-0.364711	-0.364711	-0.364711	-0.364711	-0.364711	PA(21:0/22:2(13Z,16Z))
-0.334496	-0.334496	-0.334496	-0.334496	-0.334496	-0.334496	-0.334496	-0.334496	-0.334496	-0.334496	-0.334496	-0.334496	-0.334496	1.23048	-0.334496	3.45246	PA(22:0/21:0)
-0.0197794	-0.514556	-1.25739	-0.78308	-0.978794	-1.61364	-0.54978	-0.127195	1.18075	1.23549	-0.182416	0.410549	0.642434	-0.281237	0.706208	2.13244	PA(22:0/22:1(11Z))
-0.317217	-0.387969	-0.710619	-1.23024	1.92068	0.315692	1.14991	1.9915	0.222209	-0.147582	-1.10455	-0.854114	-0.667963	-0.92609	0.214583	0.531771	PA(22:0/22:2(13Z,16Z))
-0.217945	-0.0336958	0.541491	2.66724	-0.570047	-0.501013	-0.438114	-0.570047	-0.570047	0.0783235	2.18489	-0.451157	-0.409737	-0.570047	-0.570047	-0.570047	PA(22:1(11Z)/20:0)
1.22605	0.938679	-0.266585	2.43804	-0.0270175	-0.0439956	1.21934	0.617127	-0.818843	-0.573227	-0.818843	-0.818843	-0.615353	-0.818843	-0.818843	-0.818843	PA(22:2(13Z,16Z)/12:0)
-0.657855	-0.526653	-0.687144	-0.663047	-0.731833	-0.731833	-0.706256	-0.700981	0.0676927	0.472692	0.11394	0.675607	2.26931	2.30541	-0.372123	-0.126933	PA(22:2(13Z,16Z)/18:2(9Z,12Z))
-0.245605	-0.552776	-0.552776	-0.552776	-0.552776	-0.552776	-0.552776	-0.552776	-0.0914223	0.488602	-0.211024	-0.172044	3.50297	0.0595843	0.44277	0.0955983	PA(22:4(7Z,10Z,13Z,16Z)/18:0)
0.531905	0.0385741	-0.69406	-0.192661	-0.506044	-0.409314	-0.173649	-0.251796	3.27838	-0.25236	-0.287362	-0.366376	1.19291	-0.537911	-0.69406	-0.676174	PA(22:4(7Z,10Z,13Z,16Z)/20:2(11Z,14Z))
3.47784	-0.579785	0.0167613	0.177476	-0.579785	-0.530438	0.11714	-0.250677	0.768543	-0.287689	-0.463706	-0.512621	-0.0828786	-0.110611	-0.579785	-0.579785	PA(18:2(9Z,12Z)/22:6(4Z,7Z,10Z,13Z,16Z,19Z))
1.0662	-0.565017	-0.753749	-0.970049	-0.916038	-0.655092	-0.418543	-0.0297167	-0.289037	-0.417243	-0.761662	-0.709942	1.75244	0.486141	2.25435	0.926951	PA(18:3(9Z,12Z,15Z)/16:0)
0.486825	0.341846	2.1173	0.891413	-0.0087279	-0.0975119	0.355405	2.09462	-0.52618	-0.807854	-0.807854	-0.807854	-0.807854	-0.807854	-0.807854	-0.807854	PA(O-16:0/14:1(9Z))
-1.73566	1.41863	-1.73566	-1.55795	0.430284	0.0928495	0.48521	1.06288	0.578012	-0.314659	0.645666	-0.0469577	-0.186365	0.1434	-0.590999	1.31132	PA(P-16:0/12:0)
2.09875	1.25591	0.253914	1.75385	-1.17327	-1.35288	0.143828	-1.06499	0.0645781	-0.454594	-0.283822	0.00799444	-0.636102	-0.0384826	-0.858769	0.284082	PA(P-16:0/13:0)
-0.426904	-0.487404	-0.445252	-0.465656	-0.466952	-0.47761	-0.435716	-0.48531	-0.541804	-0.49616	-0.440294	-0.541804	2.86712	0.962815	0.11885	1.76208	PA(P-18:0/21:0)
-0.313747	-0.313747	-0.313747	-0.313747	-0.313747	-0.313747	-0.313747	-0.313747	-0.313747	-0.313747	-0.313747	-0.313747	3.60602	-0.313747	-0.313747	0.786442	PA(P-20:0/19:0)
-0.227317	-0.516501	-0.633441	-0.445328	-0.53665	-0.317937	-0.43772	-0.190976	2.81998	1.97207	0.295799	0.458318	-0.328931	-0.63712	-0.63712	-0.63712	PA(16:0/22:6(4Z,7Z,10Z,13Z,16Z,19Z))
1.63656	-0.129585	0.000780098	-0.0481065	-1.15678	-0.799642	-0.279789	0.22763	2.77247	0.0558782	-0.242323	-0.774573	-0.232002	-0.595536	0.602086	-1.03707	LPA(0:0/18:0)
-0.616557	-0.678033	-1.36146	-0.730884	-0.495626	-0.641624	-1.70901	0.392168	0.413432	2.34699	0.52386	0.793588	1.0657	-0.0927461	0.379252	0.410951	PA(21:0/0:0)
1.86654	-1.91329	-0.312837	1.14451	0.664304	1.07795	1.35429	0.321878	-0.466929	0.0581806	-0.318261	-0.360005	-0.870384	-0.651004	-0.775579	-0.819373	PA(P-16:0/0:0)
-0.700598	-0.700598	-0.700598	-0.700598	-0.700598	-0.700598	-0.700598	-0.700598	-0.225831	0.0231957	0.842802	0.930566	-0.130776	0.615999	2.94741	0.601413	PE(17:0/20:5(5Z,8Z,11Z,14Z,17Z))
1.8126	-2.55374	-1.14839	-0.181	0.686465	-0.141497	1.03537	1.13111	0.242639	0.347328	-0.0895476	-0.0839878	0.126457	-0.453534	-0.762451	0.0321735	PE(19:0/20:5(5Z,8Z,11Z,14Z,17Z))
1.17777	0.534177	-0.789874	0.70402	1.18687	0.758494	1.29206	1.7548	-0.8279	-0.8279	-0.823013	-0.8279	-0.8279	-0.8279	-0.8279	-0.8279	PE(19:1(9Z)/15:0)
2.20078	-1.58699	-0.369971	1.21031	-0.329032	0.735263	1.20225	-1.33547	-0.524087	-0.163475	-0.0553531	0.697932	-0.357569	0.097667	-0.3808	-1.04144	PE(20:2(11Z,14Z)/22:6(4Z,7Z,10Z,13Z,16Z,19Z))
3.11207	-1.12622	-0.33965	-0.0178385	0.188844	-0.151388	1.10881	0.147889	-0.40929	0.527115	-0.410013	0.0268003	-0.592218	-0.42831	-1.0766	-0.560005	PE(20:5(5Z,8Z,11Z,14Z,17Z)/20:5(5Z,8Z,11Z,14Z,17Z))
-0.905585	-0.905585	-0.905585	-0.905585	1.20728	0.0652207	-0.905585	-0.905585	-0.180759	0.986553	0.334425	-0.0546727	2.5037	-0.206091	-0.275682	1.05353	PE(21:0/20:5(5Z,8Z,11Z,14Z,17Z))
-0.417987	-0.354987	-0.52265	-0.348335	-0.41769	-0.455201	-0.38246	-0.227564	2.52201	2.49169	0.316638	-0.420547	-0.194558	-0.528898	-0.531482	-0.527986	PE(22:0/20:5(5Z,8Z,11Z,14Z,17Z))
-0.597405	2.99643	-0.557986	-0.597405	-0.536094	0.425038	1.42918	0.687263	-0.597405	-0.597405	-0.597405	-0.424228	0.214809	-0.597405	-0.0525744	-0.597405	PE(22:0/22:2(13Z,16Z))
1.92237	-0.199161	-0.567459	-0.43535	-0.0321752	-0.153637	2.71338	1.01399	-0.28975	-0.567459	-0.567459	-0.567459	-0.567459	-0.567459	-0.567459	-0.567459	PE(22:0/22:6(4Z,7Z,10Z,13Z,16Z,19Z))
-0.046838	-0.524345	-1.64271	-0.40254	0.298886	0.810034	-0.206522	0.312205	-0.270588	1.06858	1.73719	0.724658	1.51914	-1.02823	-1.39232	-0.956608	PE(22:1(11Z)/22:4(7Z,10Z,13Z,16Z))
1.62723	1.15786	-0.949695	0.711548	0.125467	0.287476	0.400094	0.0313966	-0.949695	-0.949695	-0.949695	-0.949695	-0.949695	0.356011	-0.949695	1.95078	PE(22:1(11Z)/22:6(4Z,7Z,10Z,13Z,16Z,19Z))
-0.300968	-0.300968	-0.300968	-0.300968	-0.300968	-0.300968	-0.300968	-0.300968	-0.300968	0.548758	-0.300968	-0.300968	3.66479	-0.300968	-0.300968	-0.300968	PE(22:2(13Z,16Z)/22:6(4Z,7Z,10Z,13Z,16Z,19Z))
3.62015	0.551271	-0.397323	-0.0751159	-0.37883	-0.14291	0.0114112	-0.0100714	-0.397323	-0.397323	-0.397323	-0.397323	-0.397323	-0.397323	-0.397323	-0.397323	PE(22:4(7Z,10Z,13Z,16Z)/22:2(13Z,16Z))
-0.736369	1.13403	-0.736369	0.100925	0.352947	-0.736369	-0.736369	-0.736369	0.582773	2.89686	0.406947	-0.736369	0.647095	-0.493781	-0.473214	-0.736369	PE(22:6(4Z,7Z,10Z,13Z,16Z,19Z)/21:0)
0.780644	3.53431	-0.377901	-0.377901	-0.377901	0.393981	-0.174128	-0.377901	-0.377901	-0.377901	-0.377901	-0.377901	-0.377901	-0.377901	-0.377901	-0.377901	PE(18:0/16:0)
2.62052	-1.10668	-0.517335	-0.863642	-0.93879	-0.524938	0.364729	1.0622	1.43821	-0.113944	0.0733293	0.551445	-0.412347	-0.677305	-0.464834	-0.490622	PE(17:0/22:6(4Z,7Z,10Z,13Z,16Z,19Z))
3.06121	1.3962	0.0128496	-0.331592	-0.596921	-0.596921	-0.596921	-0.159608	-0.596921	-0.596921	-0.596921	-0.205673	0.92824	-0.328849	-0.194328	-0.596921	PE(O-16:0/12:0)
-0.918114	-0.938324	-0.957396	-0.948628	-0.939396	-0.940491	-0.932858	-0.910517	0.883809	1.65314	0.88979	1.29452	0.873604	0.812188	0.477057	0.601615	PE(O-18:0/14:0)
-0.55058	-0.55058	-0.55058	-0.55058	-0.55058	-0.55058	-0.55058	-0.55058	1.29609	2.84	0.683031	-0.047541	1.22876	-0.55058	-0.55058	-0.494533	PE(O-18:0/17:0)
0.852034	-0.246728	0.339876	0.193117	0.447447	-0.538891	-0.675814	0.124489	0.642528	-0.652436	-0.875987	-0.770126	3.06504	-1.0465	-0.571882	-0.286171	PE(O-18:0/18:2(9Z,12Z))
1.65163	1.35563	0.292636	1.09507	0.810871	0.982765	1.17669	-0.499812	-0.858184	-0.858184	-0.858184	-0.858184	-0.858184	-0.858184	-0.858184	-0.858184	PE(O-20:0/19:0)
-0.938821	-0.941761	-0.943986	-0.939904	-0.948052	-0.944608	-0.942314	-0.947836	0.840799	0.749212	0.718092	0.928896	1.70949	0.675726	0.939398	0.985666	PE(O-20:0/20:5(5Z,8Z,11Z,14Z,17Z))
-1.14709	-1.14709	-0.398753	-0.728868	-0.401522	-1.09907	-1.14709	-1.14709	1.53987	1.03818	1.36357	0.315736	0.866499	0.892495	0.629138	0.571083	PE(O-20:0/22:6(4Z,7Z,10Z,13Z,16Z,19Z))
1.31372	-2.1284	0.474707	1.7317	0.758338	0.202485	1.01124	0.711592	0.138457	-0.0520719	-0.49114	-0.506067	-1.26547	-0.76144	-0.685758	-0.45189	PE(P-18:0/17:2(9Z,12Z))
1.38502	0.170083	0.142992	-0.504955	0.581035	0.304236	-0.912536	-0.258951	-0.912536	-0.912536	-0.912536	-0.912536	-0.912536	1.96863	-0.152712	1.83984	PE(P-18:0/22:4(7Z,10Z,13Z,16Z))
0.544989	-0.395152	-0.395273	-0.351745	-0.395273	-0.395273	-0.395273	-0.392348	1.16683	-0.38463	-0.395273	-0.395273	3.36951	-0.395273	-0.395273	-0.395273	PE(P-20:0/16:1(9Z))
1.33986	0.876301	0.404961	1.24471	1.08067	0.934593	0.576279	1.10017	-0.946754	-0.946754	-0.946754	-0.946754	-0.946754	-0.930263	-0.946754	-0.946754	PE(P-20:0/17:2(9Z,12Z))
0.663314	-0.392119	-1.63568	-0.193492	0.24034	0.170679	1.12737	0.457867	0.183443	1.62084	0.108537	0.924111	0.399935	-0.258514	-1.19067	-2.22596	PE(P-20:0/22:2(13Z,16Z))
-0.667113	-0.668971	-0.761421	-0.617701	-0.678727	-0.955484	-0.661944	-0.591969	-0.23759	-0.122813	0.0326519	1.11843	-0.179334	2.41212	1.78089	0.798977	PE(16:0/16:0)
3.66572	-0.0503097	-0.320141	-0.228839	-0.399225	-0.399225	-0.319905	-0.320458	-0.31649	-0.341159	-0.25213	-0.399225	0.302786	0.177049	-0.399225	-0.399225	PE(18:0/22:6(4Z,7Z,10Z,13Z,16Z,19Z))
1.98859	-2.20838	0.722192	0.927531	-0.774953	-1.29816	-0.15095	0.187298	1.0362	0.238643	0.12912	0.720339	-0.629831	-0.0488505	-0.533365	-0.305418	PE(21:0/22:6(4Z,7Z,10Z,13Z,16Z,19Z))
-0.0544828	0.274644	-0.97215	-0.446238	1.43214	0.92923	-2.27556	-0.0756575	-0.533681	1.06753	0.235797	0.0922997	1.5194	0.525265	-0.605015	-1.11353	LysoPE(0:0/18:1(9Z))
1.44524	-0.0112448	-0.751295	1.36891	0.374081	0.226236	1.81354	0.282499	-0.0403113	0.681789	-0.558579	-0.547424	-1.48844	-0.160665	-1.06849	-1.56585	LysoPE(0:0/18:2(9Z,12Z))
2.13144	0.881613	-0.68759	0.38925	-0.506507	0.307845	1.89419	-0.296058	-0.578064	0.842572	-0.309098	-0.432511	-0.972853	-0.427103	-0.930702	-1.30642	LysoPE(0:0/20:2(11Z,14Z))
-0.6827	0.222796	0.67053	0.883166	-0.527729	-0.6827	-0.6827	-0.511681	-0.571669	-0.678877	-0.6827	-0.430875	2.61599	1.79654	-0.370327	-0.367058	LysoPE(20:4(8Z,11Z,14Z,17Z)/0:0)
-1.05084	-0.507352	-0.0832131	-0.500427	-0.969923	-1.43986	-1.0376	0.739445	1.46528	0.48933	0.794582	1.16833	0.403615	-0.126133	1.73586	-1.0811	PE(21:0/0:0)
-0.521401	0.0228932	-0.609309	-1.21458	-0.992944	-0.926901	0.206919	-0.969579	0.26545	1.74197	-0.141957	0.526817	0.712828	2.06277	0.886534	-1.04951	PE(18:3(9Z,12Z,15Z)/0:0)
0.754239	-2.47587	-0.836835	-0.0197876	1.04877	-0.095144	1.91152	-0.0515841	0.928778	-0.496876	0.286329	0.20743	-1.10627	-0.460606	0.000427701	0.40548	PC(17:2(9Z,12Z)/16:0)
2.66285	-0.305511	2.22952	0.710751	-0.407547	-0.444551	-0.444551	-0.444551	-0.444551	-0.444551	-0.444551	-0.444551	-0.444551	-0.444551	-0.444551	-0.444551	PC(17:2(9Z,12Z)/20:0)
2.5776	-1.42512	0.208063	1.89622	-0.477479	-0.392716	0.630908	-0.161617	-0.151422	0.10275	-0.49971	-0.186065	-0.435744	-0.0363651	-0.751995	-0.897306	PC(18:3(6Z,9Z,12Z)/20:5(5Z,8Z,11Z,14Z,17Z))
-0.554274	-0.554274	-0.554274	-0.554274	-0.554274	-0.554274	-0.554274	-0.554274	-0.554274	-0.554274	-0.462727	2.42361	1.13225	0.0902003	2.11946	0.239954	PC(19:1(9Z)/16:1(9Z))
3.27691	-0.818727	0.193216	1.13986	-0.485459	-0.467591	-0.13812	-0.365552	0.02034	0.0807598	-0.561425	-0.138598	-0.0585704	-0.065519	-0.7928	-0.818727	PC(20:2(11Z,14Z)/18:3(6Z,9Z,12Z))
2.1355	-1.7281	-0.0318108	1.74973	0.631911	0.187332	0.977351	-0.0699758	-0.155324	0.102125	-0.424415	-0.176886	-0.645925	-0.528667	-1.0729	-0.949954	PC(20:2(11Z,14Z)/20:5(5Z,8Z,11Z,14Z,17Z))
3.27238	0.0624677	-0.492194	0.654829	-0.492194	-0.492194	-0.492194	-0.492194	1.01179	-0.492194	-0.492194	-0.492194	0.412669	-0.492194	-0.492194	-0.492194	PC(20:3(8Z,11Z,14Z)/15:1(9Z))
1.01318	1.73798	-0.11279	1.18585	-0.564237	-0.515171	-2.17857	-0.650657	-0.596695	-0.593419	-0.721425	-0.233698	-0.150458	0.75401	0.272613	1.35348	PC(20:4(5Z,8Z,11Z,14Z)/18:4(6Z,9Z,12Z,15Z))
-0.234014	-0.0832705	-0.129424	-0.639317	-0.932189	-1.49899	-0.431063	-0.441653	1.90862	1.53719	-0.184207	-0.771885	2.0095	-0.279505	-0.268274	0.438482	PC(21:0/20:0)
0.436388	-0.0607275	-0.37439	-0.138928	0.39864	-0.263655	0.467234	1.25212	1.61773	1.40163	0.171207	-0.600807	-0.646396	-2.20987	0.0833321	-1.53351	PC(21:0/20:1(11Z))
-0.454919	-0.454919	-0.454919	-0.454919	-0.454919	-0.454919	-0.454919	-0.454919	-0.454919	-0.454919	-0.454919	-0.14046	-0.373759	2.89794	0.704868	1.91552	PC(21:0/20:5(5Z,8Z,11Z,14Z,17Z))
0.368577	-1.04441	-1.78102	-0.879301	-0.480592	-0.039722	0.908936	0.105229	0.597969	2.58378	0.279261	0.672749	-0.0303592	-0.726244	-0.778763	0.243916	PC(22:0/20:5(5Z,8Z,11Z,14Z,17Z))
-2.25944	-2.25944	0.846416	1.5995	0.337955	-0.43657	0.310296	0.243403	0.621706	0.246084	0.431266	0.448378	-0.401374	0.0504874	-0.0167905	0.238122	PC(22:1(11Z)/20:5(5Z,8Z,11Z,14Z,17Z))
-0.365867	-0.365867	-0.365867	2.62379	-0.365867	-0.365867	-0.365867	2.49834	-0.365867	-0.365867	-0.365867	-0.365867	-0.365867	-0.365867	-0.365867	-0.365867	PC(22:1(11Z)/22:2(13Z,16Z))
-1.1172	-0.551891	-0.425042	-0.736535	-0.151096	-0.538272	-0.0276308	-0.748944	-1.12024	-0.763509	-0.500379	0.925788	1.70338	1.74978	1.53312	0.768676	PC(22:6(4Z,7Z,10Z,13Z,16Z,19Z)/22:2(13Z,16Z))
-0.302244	-0.110671	-0.384851	-0.384851	-0.384851	-0.241275	-0.384851	-0.282935	-0.384851	-0.384851	-0.382694	3.35333	1.42698	-0.384851	-0.384851	-0.381683	PC(O-16:0/12:0)
3.4268	0.249097	-0.336025	0.234574	-0.0170833	0.504992	0.401051	0.0983856	-0.570224	-0.570224	-0.570224	-0.570224	-0.570224	-0.570224	-0.570224	-0.570224	PC(O-20:0/18:3(9Z,12Z,15Z))
-0.52657	0.788422	-0.592117	0.00398001	-0.946251	-0.990946	-0.75763	-0.521424	0.927839	0.610676	0.946215	-0.251243	-0.200855	-0.653551	2.81771	-0.654253	PC(P-18:0/22:4(7Z,10Z,13Z,16Z))
-0.28765	-0.28765	-0.28765	-0.28765	-0.28765	-0.28765	-0.28765	-0.28765	-0.28765	-0.28765	-0.28765	-0.28765	3.7066	-0.28765	-0.28765	0.320501	PC(P-20:0/22:4(7Z,10Z,13Z,16Z))
-0.358653	-0.358653	-0.358653	-0.358653	-0.358653	-0.358653	-0.358653	-0.358653	-0.24394	-0.358653	-0.358653	-0.358653	3.31675	-0.289576	-0.358653	1.52059	PC(P-20:0/22:6(4Z,7Z,10Z,13Z,16Z,19Z))
0.850533	0.372341	-0.834158	1.85816	0.36307	-0.551912	0.992656	0.821455	-0.279063	0.934642	0.488441	-0.162354	-1.25679	-0.516593	-1.33344	-1.74699	PC(14:0/O-1:0)
0.982231	0.698041	-0.732183	1.24279	-0.604397	0.509196	1.34526	2.2364	-0.695741	-0.72628	-0.732183	-0.698608	-0.732183	-0.690927	-0.685989	-0.715425	PC(16:0/O-16:0)
-0.268141	-0.268141	-0.268141	-0.268141	-0.268141	-0.268141	-0.268141	-0.268141	-0.268141	-0.268141	-0.268141	-0.268141	3.74075	-0.268141	-0.268141	0.0132146	PC(16:0/9:0(CHO))
-0.426339	-0.426339	-0.426339	-0.426339	-0.426339	-0.426339	-0.426339	-0.426339	-0.426339	-0.426339	-0.426339	-0.351438	-0.426339	0.627732	1.87696	2.96281	PC(O-16:0/O-18:0)
1.58256	0.814457	-0.687404	-0.687404	2.35218	-0.687404	0.54203	0.909152	-0.687404	-0.687404	-0.687404	-0.687404	0.673662	-0.687404	-0.687404	-0.687404	PC(O-18:1(9Z)/O-1:0)
-0.0669325	-0.308251	-0.391165	-0.391165	2.86335	2.20581	-0.391165	-0.391165	-0.391165	-0.391165	-0.391165	-0.391165	-0.391165	-0.391165	-0.391165	-0.391165	PC(O-18:1(9Z)/O-18:1(9Z))
0.0795402	-0.414077	-0.5826	-0.157222	-0.5826	-0.5826	1.31409	0.223732	3.24287	-0.5826	-0.123243	0.190189	-0.277675	-0.5826	-0.5826	-0.5826	PC(20:4(8Z,11Z,14Z,17Z)/16:1(9Z))
-0.726551	-0.757682	-0.757682	-0.757682	-0.757682	-0.757682	-0.505122	0.611589	2.27559	1.76759	1.17963	0.48841	0.351666	-0.595358	-0.508809	-0.550227	PC(O-16:1(9Z)/18:2(9Z,12Z))
-0.890756	-0.890756	-0.733673	-0.890756	-0.734586	-0.890756	-0.890756	-0.890756	0.428152	0.0476735	0.28197	0.837318	2.12372	1.58728	0.629763	0.876923	PC(21:0/22:6(4Z,7Z,10Z,13Z,16Z,19Z))
1.89399	1.4638	-0.457527	-0.354117	1.10966	0.937256	1.25167	0.403226	-0.459191	-0.685907	-0.929168	-0.896536	-0.623787	-0.929168	-0.929168	-0.795021	PC(18:0/18:0)
-0.355597	-0.355597	-0.355597	-0.355597	-0.355597	-0.355597	-0.355597	-0.355597	3.53086	0.92874	0.16316	-0.355597	-0.355597	-0.355597	-0.355597	-0.355597	PC(14:0/24:1(15Z))
-0.657311	-0.945756	-1.24862	-1.12989	1.87342	1.05851	1.76937	0.58629	-0.164218	-0.598783	-0.93179	-0.54726	0.241908	-0.387184	0.98051	0.100806	PC(24:1(15Z)/24:1(15Z))
-0.0148986	-0.842352	-0.293026	-0.754755	-0.0374399	0.577364	1.60153	2.75651	0.264297	-0.815366	-0.603244	0.499904	-0.782445	-0.334778	-0.211835	-1.00947	PC(36:0/16:0)
0.806593	0.456727	-0.668646	1.78575	0.474883	0.0445884	1.3864	0.999909	-0.404781	0.478578	-0.00680526	-0.264033	-1.43314	-0.765051	-1.25224	-1.63873	PC(O-14:0/2:0)
0.718749	-1.79557	1.36767	1.21234	-0.0294521	-1.32069	0.509021	1.60124	0.912267	-0.45389	-0.579688	-0.338442	-0.921944	-0.645976	0.414628	-0.650273	PC(O-15:0/2:0)
-0.143339	-1.5976	-1.73952	-0.568708	-0.57399	-0.125111	0.259386	1.28837	1.47076	1.4038	0.0753522	-0.128936	-0.320425	-0.988902	1.25833	0.430537	PC(O-16:0/22:5(7Z,10Z,13Z,16Z,19Z))
0.14104	0.170172	-2.40801	-0.674561	0.165278	-0.525515	0.0732727	2.10838	1.49913	0.196978	-0.722382	-0.302164	-0.701614	0.270726	0.691594	0.0176828	PC(O-16:0/3:0)
-0.493578	-0.858279	-0.858279	-0.858279	-0.219698	0.122659	-0.858279	1.25529	-0.186279	-0.35162	-0.100676	-0.234187	1.49318	0.393589	2.61272	-0.858279	PC(O-16:0/3:1(2E))
0.0241672	-1.8419	0.863942	0.755309	0.542377	0.348756	0.994194	1.94217	0.678524	-0.214994	-0.205096	-0.560741	-1.39653	-1.24675	0.164433	-0.847861	PC(O-18:0/3:0)
0.702007	-1.81574	0.760756	0.774301	-0.0868498	-0.309808	0.390675	1.31363	1.53318	0.0488577	0.17415	0.0609961	-1.57779	-1.29714	0.459972	-1.1312	PC(O-20:0/2:0)
0.757575	-0.881582	-0.909958	0.0511636	-0.361453	-0.547415	0.680289	0.567749	0.249947	2.36893	1.13533	0.467054	-1.22357	-1.61249	-0.527552	-0.214026	PC(O-20:0/22:0)
1.38248	-0.460302	-1.71781	-1.02402	-0.181125	-0.461798	2.16805	0.82394	-0.0379736	1.33285	0.0437616	0.139114	-0.163638	-0.954485	-0.689272	-0.199754	PC(O-16:1(11Z)/2:0)
-0.898497	-0.454845	-0.0107978	-1.22785	-1.20519	-0.687809	-0.522077	0.375252	0.969002	0.564823	-0.0214588	1.18157	0.943766	-0.19575	2.30485	-1.115	LysoPC(20:3(5Z,8Z,11Z))
-0.252784	-0.222193	-0.266012	-0.266012	-0.266012	-0.266012	-0.266012	-0.266012	3.74719	-0.113793	-0.266012	-0.266012	-0.232288	-0.266012	-0.266012	-0.266012	LysoPC(22:5(7Z,10Z,13Z,16Z,19Z))
0.88954	-0.957896	-1.57632	-0.418244	-0.849811	-0.210038	-0.210945	0.0243437	0.590283	1.13453	0.53753	-0.466	2.65648	-0.0606566	-0.667035	-0.41576	PC(22:4(7Z,10Z,13Z,16Z)/0:0)
0.135635	-0.300511	-0.869262	-0.813261	1.82856	1.28402	2.07278	0.576807	-0.756377	-0.856162	-1.05921	-0.741051	0.0720604	-0.808977	0.425182	-0.190241	PC(19:1(9Z)/0:0)
-0.290806	-0.290806	-0.290806	-0.290806	-0.290806	-0.290806	-0.290806	-0.290806	-0.290806	-0.290806	-0.290806	-0.290806	3.69823	-0.290806	-0.290806	0.37305	PC(20:3(8Z,11Z,14Z)/0:0)
-0.422266	-0.422266	-0.422266	-0.422266	-0.422266	-0.422266	-0.422266	-0.422266	-0.422266	-0.422266	-0.422266	-0.102743	1.4957	0.447401	3.22683	-0.422266	PC(22:2(13Z,16Z)/0:0)
-0.87195	-0.561117	0.420834	-0.0491079	-0.312718	-0.579697	-0.87195	-0.445507	0.0358652	-0.416739	0.136564	0.116558	2.80517	1.86307	-0.635804	-0.633469	PC(O-10:1(9E)/0:0)
-0.781762	-0.642143	-1.3538	-0.527814	-0.851774	-1.26714	-0.578856	0.137166	0.588496	1.91963	1.24128	0.899751	0.828045	0.852155	0.568173	-1.03141	PC(0:0/16:0)
1.1782	0.160271	-0.401638	1.83996	0.288819	0.10097	0.625067	0.731845	0.280353	0.464168	0.147284	0.330097	-1.79693	-1.25188	-1.06299	-1.6336	PC(13:0/0:0)
0.861308	-1.04874	-1.08402	-1.15359	-0.911947	-0.242405	-0.303538	-0.304771	1.46648	0.881275	-0.841256	1.75352	1.36431	-0.854266	0.516176	-0.0985443	PC(P-19:1(12Z)/0:0)
0.755702	0.762556	1.0643	1.84237	0.105632	-0.608777	0.386601	1.24689	0.310536	-0.390643	-0.353339	-0.169221	-1.44833	-1.30655	-0.545631	-1.6521	PC(18:0/0:0)
1.38475	0.914103	-0.466383	1.82198	0.292831	0.317715	1.67349	-0.355932	-0.780743	0.221443	-0.831754	-0.506243	-0.950712	-0.282928	-1.22243	-1.22918	PC(18:2(9Z,12Z)/0:0)
-1.14283	-0.573146	-0.266287	-0.784761	-1.10632	-1.23885	-0.937821	0.116773	1.54566	0.203761	0.847411	0.840952	0.437819	0.0367724	2.22204	-0.201173	PC(20:0/0:0)
-0.383009	-0.383009	-0.383009	-0.383009	-0.383009	-0.383009	-0.383009	-0.383009	-0.383009	-0.383009	-0.383009	-0.383009	3.37956	0.356921	-0.383009	1.24263	PS(14:0/15:1(9Z))
-0.35979	-0.35979	-0.35979	-0.35979	-0.35979	-0.35979	-0.35979	2.01768	3.01938	-0.35979	-0.35979	-0.35979	-0.35979	-0.35979	-0.35979	-0.35979	PS(15:1(9Z)/15:1(9Z))
3.22825	1.61073	-0.387004	0.192059	-0.387004	-0.387004	-0.387004	-0.387004	-0.387004	-0.387004	-0.387004	-0.387004	-0.387004	-0.387004	-0.387004	-0.387004	PS(18:3(9Z,12Z,15Z)/19:0)
2.75148	0.26083	-0.662098	-0.376804	-0.593175	-0.350357	-0.295349	0.0335931	1.88819	-0.475518	-0.29714	-0.662098	0.764737	-0.662098	-0.662098	-0.662098	PS(18:4(6Z,9Z,12Z,15Z)/20:0)
-0.406421	-0.406421	-0.406421	-0.406421	2.48493	0.224134	-0.406421	-0.406421	2.57441	-0.406421	-0.406421	-0.406421	-0.406421	-0.406421	-0.406421	-0.406421	PS(19:0/20:5(5Z,8Z,11Z,14Z,17Z))
0.115258	1.32348	-0.494366	0.870405	2.76857	0.198635	-0.564593	-0.304913	0.622686	-0.43892	-1.09188	-0.175523	-0.291881	-0.61329	-0.930217	-0.993448	PS(20:1(11Z)/20:3(8Z,11Z,14Z))
-0.157658	-0.721145	2.62548	-0.675373	-0.844824	0.675939	-0.300328	-0.209199	-0.486121	-0.443847	-0.636867	0.45412	1.85817	0.328584	-0.977817	-0.48911	PS(20:4(5Z,8Z,11Z,14Z)/21:0)
0.549327	-0.374253	-0.374253	-0.374253	0.0327065	-0.374253	-0.374253	-0.374253	3.59405	0.314956	-0.374253	-0.374253	-0.374253	-0.374253	-0.374253	-0.374253	PS(20:5(5Z,8Z,11Z,14Z,17Z)/20:0)
0.261302	-0.171218	-0.341133	1.10759	-0.464802	-1.21533	-1.21511	0.393303	2.12342	-0.6552	0.109072	-0.637211	2.05931	-0.404936	-0.58362	-0.365436	PS(21:0/18:4(6Z,9Z,12Z,15Z))
-0.263786	-0.263786	-0.263786	-0.263786	-0.263786	-0.263786	-0.263786	-0.263786	-0.263786	-0.263786	-0.263786	-0.263786	3.74475	-0.263786	-0.263786	-0.0517539	PS(22:0/18:2(9Z,12Z))
-0.646655	0.059336	0.0348006	-0.300484	-1.23648	-1.28906	-1.30768	-0.828016	-0.10526	-0.45932	-0.308533	1.19444	1.56193	1.63661	1.15498	0.83939	PS(22:0/21:0)
3.45445	-0.168303	-0.476809	-0.476809	0.595203	-0.0185203	0.470528	0.434732	-0.476809	-0.476809	-0.476809	-0.476809	-0.476809	-0.476809	-0.476809	-0.476809	PS(22:1(11Z)/22:4(7Z,10Z,13Z,16Z))
1.06167	0.0140044	-0.332526	-0.330364	-0.588316	-0.680133	-0.653625	-0.407853	3.29014	-0.309741	-0.148701	-0.405246	0.767272	-0.338258	-0.472086	-0.46624	PS(22:4(7Z,10Z,13Z,16Z)/16:0)
-0.254513	-0.254513	-0.254513	-0.254513	-0.254513	-0.254513	-0.254513	-0.254513	3.74975	-0.216859	-0.224224	-0.254513	-0.254513	-0.254513	-0.254513	-0.254513	PS(20:5(5Z,8Z,11Z,14Z,17Z)/22:6(4Z,7Z,10Z,13Z,16Z,19Z))
1.19898	-0.20254	0.11689	-0.239209	-0.347607	-0.132169	3.40719	-0.236059	-0.540901	-0.540901	-0.295106	-0.525236	-0.473588	-0.432955	-0.404392	-0.352395	PS(14:0/12:0)
-0.282651	-0.282651	-0.282651	-0.282651	-0.282651	-0.282651	-0.282651	-0.282651	3.74348	-0.191668	-0.282651	-0.125171	-0.110028	-0.207457	-0.282651	-0.282651	PS(18:1(9Z)/20:1(11Z))
2.04031	-1.70384	-0.125521	1.65443	0.453623	0.795582	1.1255	-0.0160198	-0.50707	-0.0353017	-0.605242	-0.156479	-0.735171	-0.301349	-1.04487	-0.838585	PS(O-16:0/14:0)
2.82865	-1.432	0.0685771	1.52645	-0.395387	0.107181	0.51759	-0.266965	-0.169481	0.0343457	-0.639677	-0.130158	-0.411248	0.0785658	-0.889271	-0.827174	PS(O-16:0/14:1(9Z))
3.0716	-0.67779	0.265863	1.53415	-0.67779	-0.271881	0.286752	-0.389673	-0.40912	-0.0419686	-0.67779	0.0709037	-0.143535	-0.67779	-0.584141	-0.67779	PS(O-16:0/16:1(9Z))
2.40001	-1.55396	0.0170893	1.84324	-0.106081	0.414861	0.817559	-0.0221996	-0.526748	-0.0679483	-0.620368	-0.0142223	-0.69459	-0.231153	-0.856886	-0.798606	PS(O-18:0/14:0)
-1.04243	-1.04243	-1.04243	-1.04243	0.198374	-1.04243	-1.04243	-1.04243	1.57357	1.14904	0.992734	1.05723	0.551228	0.725425	0.332769	0.716618	PS(O-20:0/22:2(13Z,16Z))
-0.268519	-0.268519	3.74243	-0.268519	-0.238143	-0.268519	-0.268519	-0.268519	-0.268519	-0.268519	-0.268519	-0.268519	-0.0135386	-0.268519	-0.268519	-0.268519	PS(O-20:0/22:6(4Z,7Z,10Z,13Z,16Z,19Z))
1.28291	1.95382	-0.0358699	1.36873	-0.642751	-0.858512	-0.899349	-0.763913	-0.730186	-0.722936	-1.2551	-0.327633	-0.440496	0.653944	0.0942839	1.32305	PS(P-16:0/13:0)
-0.870172	-0.308549	-0.639397	-0.80211	-0.516038	-0.166334	-0.786577	-0.77907	-0.655067	-0.47594	-0.615682	0.875492	2.35679	0.631544	1.51156	1.23955	PS(P-16:0/20:0)
-0.243327	3.23296	-0.0844785	-0.212868	1.36787	-0.44002	0.422946	0.120555	-0.541961	-0.541961	-0.518519	-0.541961	-0.513511	-0.538293	-0.425471	-0.541961	PS(P-16:0/20:5(5Z,8Z,11Z,14Z,17Z))
0.768598	1.84527	-0.283904	1.60304	-0.274755	-0.440672	-1.8861	-0.661255	-0.630362	-0.660601	-1.09752	-0.445385	0.126884	0.83652	0.143646	1.0566	PS(P-20:0/19:1(9Z))
-1.01063	-1.11485	-1.587	-1.24546	0.666156	0.0620994	1.05698	0.446876	0.161421	-0.404186	-0.692901	-0.126417	1.33234	0.032937	2.07883	0.343795	PS(P-20:0/22:2(13Z,16Z))
-0.391726	-0.391726	-0.391726	-0.391726	-0.391726	-0.391726	0.45454	1.30813	3.32977	-0.391726	-0.391726	-0.391726	-0.391726	-0.391726	-0.391726	-0.391726	PS(18:2(9Z,12Z)/18:2(9Z,12Z))
0.185516	0.490812	-0.996272	0.0180247	-1.29467	-1.00478	0.474003	-1.0537	0.69712	1.34198	-0.357133	-0.332281	1.39101	1.85045	-0.0596597	-1.35041	PS(20:0/0:0)
-0.463969	-0.463969	-0.463969	-0.463969	-0.463969	-0.463969	-0.463969	-0.463969	2.07719	1.79262	2.16179	-0.463969	-0.463969	-0.463969	-0.463969	-0.463969	PS(20:5(5Z,8Z,11Z,14Z,17Z)/0:0)
2.09674	-0.361363	-0.361363	-0.361363	-0.361363	-0.361363	-0.361363	-0.361363	2.96235	-0.361363	-0.361363	-0.361363	-0.361363	-0.361363	-0.361363	-0.361363	PI(12:0/14:1(9Z))
-0.280311	-0.280311	-0.280311	-0.280311	-0.280311	-0.280311	-0.280311	-0.280311	-0.280311	-0.280311	-0.280311	-0.280311	-0.280311	3.72281	0.201547	-0.280311	PI(13:0/18:0)
3.06802	-0.306366	-0.369831	-0.369831	-0.369831	-0.369831	-0.369831	-0.369831	1.9443	-0.369831	-0.267977	-0.369831	-0.369831	-0.369831	-0.369831	-0.369831	PI(13:0/22:6(4Z,7Z,10Z,13Z,16Z,19Z))
1.96119	2.73214	-0.371837	-0.184634	-0.502179	-0.3197	-0.244269	-0.406081	0.935449	-0.528102	-0.508702	-0.438595	-0.141098	-0.657725	-0.637891	-0.687968	PI(14:0/19:1(9Z))
2.22754	-0.810578	-1.54173	-0.462104	-0.578174	0.435977	0.179816	-0.385262	1.40307	0.112781	0.223093	-0.239187	1.44322	-0.68727	-0.127148	-1.19404	PI(15:0/18:3(6Z,9Z,12Z))
2.08953	-0.439561	-0.303538	-0.439561	-0.439561	-0.439561	2.93936	-0.139642	-0.439561	-0.439561	-0.439561	-0.439561	-0.294796	-0.439561	-0.182974	-0.151888	PI(15:0/20:4(5Z,8Z,11Z,14Z))
-0.0876904	-0.380696	-0.380696	-0.380696	-0.380696	-0.380696	-0.380696	-0.380696	2.97871	-0.380696	-0.380696	-0.380696	2.05803	-0.380696	-0.380696	-0.380696	PI(15:1(9Z)/17:1(9Z))
3.71826	-0.282584	-0.282584	-0.282584	0.237921	-0.282584	-0.282584	-0.282584	-0.282584	-0.282584	-0.282584	-0.282584	-0.282584	-0.282584	-0.282584	-0.282584	PI(15:1(9Z)/20:1(11Z))
2.70541	-0.365432	-0.365432	-0.365432	-0.365432	-0.365432	-0.365432	-0.365432	2.41064	-0.365432	-0.365432	-0.365432	-0.365432	-0.365432	-0.365432	-0.365432	PI(17:0/18:3(6Z,9Z,12Z))
3.39378	-0.39485	-0.356112	-0.39485	-0.39485	-0.39485	-0.39485	-0.39485	1.28186	-0.359958	-0.370352	-0.367571	0.143531	-0.206377	-0.39485	-0.39485	PI(17:1(9Z)/18:3(6Z,9Z,12Z))
2.03415	0.0623366	-0.417218	-0.352999	-0.417218	-0.350547	-0.351415	-0.417218	2.97526	-0.261825	-0.417218	-0.417218	-0.417218	-0.417218	-0.417218	-0.417218	PI(17:2(9Z,12Z)/18:4(6Z,9Z,12Z,15Z))
-0.265014	-0.252849	-0.281757	-0.281088	-0.279956	-0.27732	-0.253448	-0.0350723	3.74299	-0.210697	-0.229533	-0.281757	-0.249225	-0.281757	-0.281757	-0.281757	PI(17:2(9Z,12Z)/22:6(4Z,7Z,10Z,13Z,16Z,19Z))
3.68469	-0.314281	-0.314281	-0.314281	-0.314281	-0.314281	-0.314281	-0.314281	0.371688	-0.314281	-0.314281	-0.314281	0.0292788	-0.314281	-0.314281	-0.314281	PI(18:1(9Z)/14:1(9Z))
3.6623	-0.367271	-0.367271	0.0121908	-0.367271	-0.120116	0.0623038	-0.367271	0.358675	-0.367271	-0.367271	-0.302636	-0.367271	-0.367271	-0.367271	-0.367271	PI(18:4(6Z,9Z,12Z,15Z)/17:1(9Z))
2.36355	1.05369	0.277976	1.24537	0.34622	-0.347401	0.353266	0.0634662	-1.10927	-1.55724	-0.206463	-0.294944	0.220289	-0.551214	-1.39959	-0.457709	PI(20:2(11Z,14Z)/14:0)
3.17546	-0.704907	-0.455001	1.13065	0.594958	0.234487	0.345328	-0.435725	-0.127827	-0.508562	-0.338996	-0.266936	-0.582878	-0.683883	-0.704907	-0.671265	PI(22:1(11Z)/22:4(7Z,10Z,13Z,16Z))
3.73935	-0.28405	-0.116555	-0.28405	-0.28405	-0.28405	-0.28405	-0.28405	-0.28405	-0.28405	-0.186324	-0.28405	-0.0278699	-0.28405	-0.28405	-0.28405	PI(22:1(11Z)/22:6(4Z,7Z,10Z,13Z,16Z,19Z))
3.02687	-0.840721	-0.289697	0.905313	0.539133	0.483125	0.736211	-0.281687	0.0318222	-0.345924	-0.328189	-0.363995	-0.65284	-0.800033	-0.914842	-0.904551	PI(22:2(13Z,16Z)/22:6(4Z,7Z,10Z,13Z,16Z,19Z))
3.31791	-0.882076	-0.55855	-0.159947	0.204646	0.677194	0.536429	0.0159484	-0.324782	0.110863	0.0979484	-0.789931	-0.345321	-0.678369	-0.54042	-0.681547	PI(22:6(4Z,7Z,10Z,13Z,16Z,19Z)/16:1(9Z))
-0.299541	-0.299541	-0.261851	-0.295815	-0.299541	-0.299541	-0.299541	-0.299541	3.72783	-0.19023	-0.103918	-0.288902	0.105517	-0.299541	-0.299541	-0.296308	PI(22:6(4Z,7Z,10Z,13Z,16Z,19Z)/17:2(9Z,12Z))
0.147734	3.67226	-0.379453	-0.085589	-0.175688	-0.0448957	0.00734656	-0.0445162	-0.205864	-0.295501	-0.37729	-0.246654	-0.465222	-0.518237	-0.499945	-0.488487	PI(21:0/12:0)
3.67778	-0.297384	-0.297384	-0.297384	-0.297384	-0.297384	-0.297384	-0.297384	0.485593	-0.297384	-0.297384	-0.297384	-0.297384	-0.297384	-0.297384	-0.297384	PI(20:0/22:6(4Z,7Z,10Z,13Z,16Z,19Z))
3.54197	-0.32391	-0.32391	-0.32391	-0.32391	-0.32391	-0.32391	-0.32391	0.992761	-0.32391	-0.32391	-0.32391	-0.32391	-0.32391	-0.32391	-0.32391	PI(15:0/16:0)
-0.223699	1.70922	-0.158121	0.980117	0.423725	2.55359	0.43162	-0.0739261	-0.686508	-0.766183	-0.382604	-0.782357	-0.764934	-0.577499	-0.841224	-0.841224	PI(12:0/16:0)
-0.789655	-0.240983	-0.438274	1.26317	2.93255	0.738206	0.0106066	-0.484507	-0.373145	-0.546608	-0.733893	0.746356	0.096301	-0.600814	-0.789655	-0.789655	PI(22:0/22:0)
-0.250292	-0.250292	-0.250292	-0.245909	-0.250292	-0.250292	-0.250292	-0.250292	-0.250292	-0.250292	-0.250292	-0.250292	3.75	-0.250292	-0.250292	-0.250292	PI(O-18:0/18:2(9Z,12Z))
0.508377	-0.0958154	-0.438078	-0.259419	-0.355418	-0.4296	-0.357856	0.00314287	0.816751	-0.630432	-0.613706	-0.347503	3.4538	-0.526618	-0.391071	-0.336559	PI(O-18:0/21:0)
-0.510217	-0.69239	-0.761553	-0.833263	-1.2253	-1.21569	-0.64646	-0.596216	1.40251	1.11495	0.615133	1.19099	1.25862	0.978556	0.877072	-0.956755	PI(O-20:0/18:2(9Z,12Z))
-0.529743	-0.915433	-1.01009	-0.984148	-1.05066	-1.05808	-0.863557	-0.693064	0.0303588	1.1969	0.266969	1.36455	0.957199	0.894801	0.700124	1.69387	PI(O-20:0/16:0)
2.517	0.752129	-0.507974	-0.165574	-0.52539	-0.464839	-0.387818	-0.464472	2.32497	-0.511661	-0.491472	-0.516874	-0.030279	-0.502083	-0.52539	-0.500275	PI(P-16:0/14:1(9Z))
-0.744894	-0.744894	-0.744894	-0.744894	-0.744894	-0.744894	-0.744894	-0.744894	-0.744894	0.908929	0.88263	0.399068	1.96427	1.09347	1.7594	-0.303722	PI(P-16:0/20:5(5Z,8Z,11Z,14Z,17Z))
3.43638	0.0268141	-0.528563	-0.269946	-0.528563	-0.23167	0.0283591	-0.380835	1.10913	-0.415724	-0.465124	-0.352183	-0.0983973	-0.345445	-0.455674	-0.528563	PI(P-18:0/12:0)
-0.339193	-0.339193	-0.339193	-0.339193	-0.339193	-0.339193	0.44948	-0.339193	0.293926	-0.339193	-0.310985	-0.339193	3.63789	-0.339193	-0.339193	-0.339193	PI(P-20:0/19:1(9Z))
-1.02648	-1.20433	-1.46621	-1.40455	0.264627	-0.0754457	0.750191	0.212385	0.359269	-0.27419	-0.511024	0.104025	1.2587	0.222772	2.31352	0.476728	PI(P-20:0/22:2(13Z,16Z))
-0.526249	-0.755843	-0.462116	-1.23379	-1.35694	-0.0518001	-0.502415	-0.648968	-0.23251	-0.0469493	0.567244	-0.0266859	0.924293	1.96841	2.17913	0.205187	PI(18:2(9Z,12Z)/0:0)
-0.351303	0.183067	3.59035	0.67876	-0.384846	-0.384846	-0.384846	-0.354749	-0.384846	-0.384846	-0.330841	-0.326634	-0.064858	-0.384846	-0.329869	-0.384846	PI(22:4(7Z,10Z,13Z,16Z)/0:0)
-0.879586	0.243488	1.20936	0.24529	0.101	0.316635	-0.880054	-0.431375	-0.515905	-0.637569	-0.786013	-0.330822	3.09951	0.18947	-0.265	-0.678432	PI(15:1(9Z)/0:0)
0.815674	0.62124	-0.495648	-0.0122128	0.813661	0.437657	-0.39057	-0.178329	-0.816775	-1.20056	-1.50351	-0.264013	-0.453259	0.801189	-0.777359	2.60281	PI(22:1(11Z)/0:0)
0.829846	0.30805	-0.163421	0.83908	0.111454	0.571626	0.559731	0.413069	2.52158	0.0350428	-0.713846	-0.951876	-1.17988	-1.22559	-0.774423	-1.18044	PI(22:2(13Z,16Z)/0:0)
0.509332	-1.43567	-0.535996	0.503189	-0.799583	-0.749409	0.241399	-0.855129	-0.316845	-0.703268	-0.336115	0.660077	0.195118	2.08893	-0.541947	2.07591	PI(22:0/0:0)
0.024181	0.807549	-0.955008	-0.210905	0.486361	1.01267	-0.297694	-0.0873528	-1.05624	-1.62289	-0.60266	0.188622	-0.102157	1.54522	-1.16289	2.03318	PI(21:0/0:0)
-0.621371	0.691333	2.80913	1.55695	-0.0602207	-0.638676	-0.55233	0.337778	-0.631344	-0.714182	-0.331311	-0.68853	-0.301374	-0.745601	0.594723	-0.704981	PI(17:1(9Z)/0:0)
2.01552	2.82764	0.0989566	-0.530466	0.314911	-0.0713024	-0.530466	-0.530466	-0.530466	-0.530466	-0.530466	-0.530466	0.11894	-0.530466	-0.530466	-0.530466	PG(13:0/14:0)
3.38739	-0.524619	-0.296461	-0.340987	-0.435742	-0.278843	-0.275869	-0.223445	1.30325	-0.44658	-0.251615	-0.3497	0.0367446	-0.437604	-0.458683	-0.407232	PG(18:3(6Z,9Z,12Z)/18:0)
3.01985	0.803479	-0.707728	-0.114499	0.7744	0.229177	0.0736556	-0.707728	0.913227	-0.600784	-0.447326	-0.707728	-0.404815	-0.707728	-0.707728	-0.707728	PG(18:4(6Z,9Z,12Z,15Z)/13:0)
-0.524133	-0.524133	-0.524133	3.55542	-0.524133	-0.524133	-0.524133	-0.524133	-0.488835	-0.134442	0.0987714	0.266581	0.0298779	0.236625	0.186145	-0.081212	PG(20:0/22:1(11Z))
0.075415	-0.388667	0.072162	-0.154787	-0.1536	-0.0318131	-0.205168	-0.390257	-0.274527	-0.39763	-0.281728	-0.364163	3.69614	-0.335802	-0.413004	-0.452573	PG(20:5(5Z,8Z,11Z,14Z,17Z)/15:0)
1.84532	1.88057	-0.699293	-0.699293	-0.446849	0.679618	0.41363	1.71059	-0.663315	-0.699293	-0.699293	-0.699293	-0.699293	-0.648802	-0.699293	0.124283	PG(21:0/20:4(5Z,8Z,11Z,14Z))
1.45856	-0.723932	0.29247	-0.723932	1.31389	1.31483	1.46594	1.39363	-0.723932	-0.723932	-0.723932	-0.723932	-0.723932	-0.723932	-0.723932	-0.723932	PG(22:0/19:1(9Z))
2.33978	0.860297	0.00846776	-1.83409	-0.465552	-0.887122	0.980339	-0.21416	0.554303	-0.313405	0.0372788	1.13543	-0.467692	-0.751353	-0.964912	-0.0176058	PG(22:1(11Z)/22:0)
-0.258625	-0.258625	-0.258625	3.74799	-0.258625	-0.258625	-0.127236	-0.258625	-0.258625	-0.258625	-0.258625	-0.258625	-0.258625	-0.258625	-0.258625	-0.258625	PG(22:1(11Z)/22:2(13Z,16Z))
1.97553	-0.132576	-0.680657	-0.586968	-0.704967	-0.204092	-0.669334	-0.498891	2.93619	-0.246032	-0.0141472	-0.219189	-0.167923	-0.349831	-0.392101	-0.045016	PG(22:2(13Z,16Z)/20:5(5Z,8Z,11Z,14Z,17Z))
0.0911577	-0.345438	-0.345438	-0.345438	-0.345438	-0.345438	-0.345438	-0.345438	3.63333	-0.345438	-0.345438	-0.345438	0.577924	-0.157149	-0.345438	-0.345438	PG(22:4(7Z,10Z,13Z,16Z)/20:5(5Z,8Z,11Z,14Z,17Z))
-0.658357	-0.44237	-0.658357	-0.658357	-0.658357	-0.658357	-0.658357	-0.658357	1.34776	2.19977	0.326228	-0.658357	1.48144	1.35307	-0.340682	-0.658357	PG(22:4(7Z,10Z,13Z,16Z)/22:0)
3.32088	-0.210295	-0.355535	-0.355535	-0.355535	-0.355535	-0.355535	-0.355535	1.51138	-0.355535	-0.355535	-0.355535	-0.355535	-0.355535	-0.355535	-0.355535	PG(22:6(4Z,7Z,10Z,13Z,16Z,19Z)/18:3(9Z,12Z,15Z))
3.33085	-0.469418	-0.218315	-0.0670867	-0.391016	-0.392656	-0.317973	-0.3022	1.44217	-0.347402	-0.294319	-0.409112	-0.165601	-0.459087	-0.469418	-0.469418	PG(22:6(4Z,7Z,10Z,13Z,16Z,19Z)/16:0)
1.06092	-0.864376	2.14227	-0.864376	-0.864376	-0.864376	-0.864376	-0.864376	1.4364	1.10526	0.684542	-0.197014	-0.324993	-0.199453	0.342695	-0.864376	PG(20:4(5Z,8Z,11Z,14Z)/16:0)
-0.910409	-0.326468	-0.263105	-0.440311	-0.93899	-1.1044	-1.00366	-1.01699	-0.324088	-0.227685	0.0797947	1.2292	1.6999	1.957	0.809346	0.780853	PG(20:0/22:0)
3.12472	-0.361685	-0.361685	-0.361685	-0.361685	-0.361685	-0.361685	-0.361685	1.85905	-0.361685	-0.361685	-0.361685	-0.281868	-0.361685	-0.361685	-0.361685	PG(22:6(4Z,7Z,10Z,13Z,16Z,19Z)/22:6(4Z,7Z,10Z,13Z,16Z,19Z))
3.69677	-0.334269	-0.334269	-0.334269	-0.334269	-0.334269	0.298625	-0.125484	-0.334269	-0.111309	-0.334269	-0.334269	-0.287825	-0.334269	-0.128083	-0.334269	PG(O-16:0/12:0)
-0.10664	3.74258	-0.274044	-0.274044	-0.274044	-0.274044	-0.274044	-0.274044	-0.274044	-0.274044	-0.274044	-0.274044	-0.274044	-0.0733712	-0.274044	-0.274044	PG(P-18:0/17:2(9Z,12Z))
2.25292	0.93315	-0.698262	-0.698262	0.825494	0.469618	1.52211	0.979328	-0.698262	-0.698262	-0.698262	-0.698262	-0.698262	-0.698262	-0.698262	-0.698262	PG(P-18:0/21:0)
-0.279671	0.471104	3.60202	0.188803	-0.390393	-0.395789	-0.497157	-0.497157	0.00665056	-0.497157	-0.326494	-0.408145	-0.139746	-0.31393	-0.0257781	-0.497157	PG(17:2(9Z,12Z)/0:0)
0.294429	1.67577	-0.36779	-0.913884	-0.982294	-2.00589	-0.50775	-0.538041	1.6705	0.160005	-0.579169	-0.211955	0.200671	1.46691	0.375839	0.262655	PG(O-20:0/0:0)
-0.308656	1.35788	1.57699	0.714614	-1.21388	-0.878953	-0.713742	-0.630795	0.400556	-1.42327	-0.935405	0.0880975	1.42257	1.24302	-0.231409	-0.467621	PG(8:0/8:0)
-0.552361	-0.552361	-0.552361	-0.552361	-0.552361	-0.552361	-0.552361	-0.552361	-0.552361	-0.552361	-0.388226	-0.166734	0.737983	1.96299	0.775443	2.60216	PG(12:0/12:0)
0.587881	-0.675235	0.427518	-0.675235	-0.675235	-0.675235	-0.675235	1.04586	-0.675235	-0.675235	-0.675235	-0.675235	1.12269	1.01246	2.55595	-0.675235	PG(16:0/0:0)
2.89209	1.44234	-0.561976	0.332219	-0.481926	-0.561976	-0.561976	-0.226486	-0.561976	1.14757	-0.561976	-0.561976	-0.0480198	-0.561976	-0.561976	-0.561976	TG(12:0/12:0/18:0)[iso3]
-0.705403	0.574989	-0.864744	-0.864744	0.605866	-0.864744	0.727642	-0.864744	0.900126	0.232944	-0.864744	-0.864744	0.726513	-0.485128	2.67521	-0.0642998	TG(13:0/14:0/14:0)[iso3]
0.272836	0.278412	-1.53085	-0.752651	-1.27469	-1.30461	-0.496221	-0.378486	1.40343	0.884107	-0.597097	0.358667	1.77901	0.126529	-0.107376	1.33898	TG(14:1(9Z)/14:1(9Z)/22:6(4Z,7Z,10Z,13Z,16Z,19Z))[iso3]
-0.225009	0.400772	-0.291918	-0.889665	-0.576215	-1.31253	-0.793901	-1.03944	0.00717852	0.753618	-0.174143	-0.106911	2.29674	1.96447	0.442129	-0.455178	TG(12:0/14:1(9Z)/16:1(9Z))[iso6]
0.805442	0.0409397	-0.758708	2.03321	-0.0344461	-0.884584	-0.0443431	2.37684	0.0147088	-0.439746	-0.781168	-0.996008	0.379032	-0.451802	-0.996008	-0.263354	TG(12:0/16:0/20:5(5Z,8Z,11Z,14Z,17Z))[iso6]
-0.965273	-0.539355	0.670878	-1.6129	0.696993	-0.802944	-0.975055	-0.483864	1.35559	0.894003	-0.775947	-0.275692	-0.382743	0.500343	0.618414	2.07755	TG(12:0/18:4(6Z,9Z,12Z,15Z)/20:3(8Z,11Z,14Z))[iso6]
-0.642995	-0.0191588	-0.516959	-1.29743	0.254628	-1.44366	-0.0704995	-0.849738	0.198982	0.326212	-0.43516	0.537196	1.84085	1.99546	0.998572	-0.876304	TG(13:0/14:0/14:1(9Z))[iso6]
0.0895758	0.210447	-0.587535	-0.441299	0.144457	-0.611999	-0.235878	0.72005	0.341672	-0.579001	-0.682481	-0.563625	3.33261	-0.761575	0.28455	-0.659965	TG(13:0/20:5(5Z,8Z,11Z,14Z,17Z)/22:6(4Z,7Z,10Z,13Z,16Z,19Z))[iso6]
-0.416207	-0.0836897	-0.368891	-0.416207	-0.415922	-0.416207	-0.387803	-0.412996	-0.416207	-0.416207	-0.416207	-0.416207	2.49897	2.593	-0.416207	-0.093012	TG(14:0/14:1(9Z)/15:0)[iso6]
0.578329	0.968505	-0.559108	0.752659	0.930917	-1.04107	0.565293	0.0721676	0.138628	0.672302	-0.770774	-1.04668	2.0573	-1.68876	-0.812459	-0.817255	TG(14:1(9Z)/18:1(9Z)/22:6(4Z,7Z,10Z,13Z,16Z,19Z))[iso6]
-0.163941	-0.713413	-0.415133	-0.690552	-0.752866	-0.602597	-0.137706	0.463576	0.0444235	-0.363267	-0.432205	-0.589541	3.32153	-0.256478	0.809705	0.478465	TG(14:1(9Z)/20:2(11Z,14Z)/22:6(4Z,7Z,10Z,13Z,16Z,19Z))[iso6]
-0.262559	-0.262559	-0.262559	-0.262559	-0.0820046	-0.262559	-0.262559	-0.262559	-0.250946	-0.262559	-0.262559	-0.262559	-0.262559	3.74621	-0.262559	-0.262559	TG(18:0/22:1(11Z)/22:2(13Z,16Z))[iso6]
0.529099	0.0663175	-0.362442	-0.771392	0.149215	-0.600886	0.0833945	1.36284	0.678347	-1.08976	-1.00035	-1.09533	2.58069	-1.03502	0.121106	0.384167	TG(19:1(9Z)/20:5(5Z,8Z,11Z,14Z,17Z)/22:6(4Z,7Z,10Z,13Z,16Z,19Z))[iso6]
0.293693	-0.220498	-0.161941	-0.456756	0.296651	-0.406824	0.362146	0.463082	0.20671	-0.569119	-0.615941	-0.874195	3.32775	-0.965161	0.0373842	-0.716985	TG(17:1(9Z)/18:0/18:2(9Z,12Z))[iso6]
-0.0300525	0.0381697	-0.378757	-0.463293	-0.0851095	-0.472442	0.132564	0.666253	-0.19213	-0.934598	-0.816152	-0.634445	3.4552	-0.140236	-0.0736068	-0.0713706	TG(17:2(9Z,12Z)/18:3(9Z,12Z,15Z)/20:4(5Z,8Z,11Z,14Z))[iso6]
-0.677352	-0.189471	-0.408157	0.052083	0.284559	-0.395532	0.741651	1.37137	-0.244319	-0.758047	-0.905192	-0.128519	2.99132	-0.949299	-0.250604	-0.534491	TG(16:0/20:2(11Z,14Z)/20:5(5Z,8Z,11Z,14Z,17Z))[iso6]
1.34681	0.552227	-0.430511	-0.0602557	1.36365	-0.842964	0.212209	1.99608	-0.0332053	-0.895738	-1.14874	-0.887408	0.908606	-0.54277	-0.105941	-1.43205	TG(16:1(9Z)/20:5(5Z,8Z,11Z,14Z,17Z)/22:3(10Z,13Z,16Z))[iso6]
-0.789227	-0.0270526	-0.0497601	-0.503362	-0.0145022	-0.525514	-0.160067	0.274447	0.265792	-0.510571	-0.282648	0.16732	3.51238	-0.694659	0.0328382	-0.695411	TG(20:5(5Z,8Z,11Z,14Z,17Z)/20:5(5Z,8Z,11Z,14Z,17Z)/22:2(13Z,16Z))[iso3]
1.32878	3.01963	-0.155089	-0.0961738	-0.535244	-0.210323	0.509295	-0.951537	-0.951537	-0.34039	0.406618	-0.192017	-0.516668	0.0683753	-0.432187	-0.951537	TG(21:0/22:0/22:1(13Z))[iso6]
1.2967	-0.478742	-0.478742	-0.478742	1.55894	-0.478742	0.0367975	-0.478742	-0.478742	-0.478742	-0.478742	-0.478742	2.85247	-0.478742	-0.478742	-0.478742	TG(20:2(11Z,14Z)/22:6(4Z,7Z,10Z,13Z,16Z,19Z)/22:6(4Z,7Z,10Z,13Z,16Z,19Z))[iso3]
-0.656575	-0.00130939	-0.454727	-0.300619	-0.00954205	-0.656575	-0.656575	0.714025	0.198308	-0.323259	-0.656575	0.331736	3.41544	-0.339979	0.0528018	-0.656575	TG(20:5(5Z,8Z,11Z,14Z,17Z)/22:4(7Z,10Z,13Z,16Z)/22:6(4Z,7Z,10Z,13Z,16Z,19Z))[iso6]
0.465894	0.367813	-0.342762	3.6222	-0.342762	-0.342762	-0.342762	-0.342762	-0.342762	-0.342762	-0.342762	-0.342762	-0.342762	-0.342762	-0.342762	-0.342762	TG(22:1(13Z)/22:1(13Z)/22:6(4Z,7Z,10Z,13Z,16Z,19Z))[iso3]
1.14787	1.87451	1.88659	1.13255	-0.693537	-0.140034	-0.0367259	-0.291572	-0.273778	-0.959725	-1.0675	0.14688	-0.459913	-1.24184	-0.902295	-0.121483	TG(22:3(10Z,13Z,16Z)/22:2(13Z,16Z)/22:6(4Z,7Z,10Z,13Z,16Z,19Z))[iso6]
-0.611651	0.376073	0.342159	0.929256	-0.916276	-0.765585	0.942334	-0.527359	0.646957	-1.07028	-0.381378	-0.853262	2.70387	-0.727536	0.517805	-0.605126	TG(20:2(11Z,14Z)/18:3(6Z,9Z,12Z)/20:2(11Z,14Z)) (d5)
-0.323426	-0.236874	-0.49682	-0.424352	-0.310053	-0.756218	-0.404585	0.477827	0.845135	-0.489932	-0.632577	-0.749265	3.20466	-0.521085	0.938398	-0.120828	DG(12:0/12:0/0:0)[iso2]
-0.557233	-0.390534	-0.456058	-0.999355	-0.804917	-0.637252	-0.63767	-0.921547	-0.748956	-0.0556391	-0.527862	0.917527	1.23552	1.66522	0.836132	2.08262	DG(18:4(6Z,9Z,12Z,15Z)/18:4(6Z,9Z,12Z,15Z)/0:0)
-0.324358	-0.324358	-0.324358	-0.324358	-0.324358	-0.324358	-0.324358	-0.324358	1.00231	-0.324358	-0.324358	-0.324358	-0.324358	-0.324358	-0.324358	3.53871	DG(12:0/20:1(11Z)/0:0)[iso2]
0.760214	2.1405	1.66979	1.29231	-1.07189	-0.648365	-0.458502	0.0178275	-0.560529	-0.950139	-0.503447	-0.678384	-0.0142998	0.612671	-0.761675	-0.846083	DG(12:0/20:5(5Z,8Z,11Z,14Z,17Z)/0:0)[iso2]
-1.07232	-1.06847	-1.08982	-0.782392	-1.0883	-1.07863	-0.971629	-0.171157	0.52959	1.06422	0.833888	0.881279	1.49666	0.832045	1.26111	0.423939	DG(12:0/22:2(13Z,16Z)/0:0)[iso2]
1.72546	-0.00921518	-0.896712	-0.803791	-1.13473	-1.16926	-0.282188	-0.290286	0.525414	0.918763	-0.541009	-0.259803	1.83865	0.824454	0.805167	-1.25092	DG(12:0/22:3(10Z,13Z,16Z)/0:0)[iso2]
-0.354388	-0.354388	-0.354388	-0.354388	-0.354388	-0.354388	-0.354388	-0.354388	-0.354388	-0.354388	-0.354388	-0.354388	3.16402	-0.354388	-0.354388	1.79742	DG(12:0/22:5(7Z,10Z,13Z,16Z,19Z)/0:0)[iso2]
-0.353771	-0.353771	-0.353771	-0.353771	-0.353771	-0.353771	3.17738	1.77542	-0.353771	-0.353771	-0.353771	-0.353771	-0.353771	-0.353771	-0.353771	-0.353771	DG(14:0/20:3(8Z,11Z,14Z)/0:0)[iso2]
-0.876305	-0.876305	-0.876305	-0.876305	-0.876305	-0.876305	-0.876305	-0.876305	0.710868	0.319408	0.846758	1.08097	0.387858	0.764042	2.29381	0.606727	DG(14:1(9Z)/17:0/0:0)[iso2]
2.97514	-0.191597	-0.519414	-0.519414	1.35591	-0.519414	0.60436	-0.519414	-0.519414	-0.519414	-0.519414	-0.519414	-0.519414	-0.519414	0.96974	-0.519414	DG(14:1(9Z)/20:0/0:0)[iso2]
0.706801	-0.366144	-0.267023	-0.30442	-0.0786004	-0.207291	-0.167047	3.61287	-0.366144	-0.366144	-0.366144	-0.366144	-0.366144	-0.366144	-0.366144	-0.366144	DG(14:1(9Z)/20:2(11Z,14Z)/0:0)[iso2]
1.01997	-0.306124	-0.684673	-0.684673	-0.293201	2.01206	2.27648	0.959458	-0.160158	-0.684673	-0.684673	-0.684673	-0.177024	-0.684673	-0.538751	-0.684673	DG(14:1(9Z)/22:2(13Z,16Z)/0:0)[iso2]
0.126133	-0.0802489	-0.336478	-0.327445	-0.498286	-0.493551	-0.485278	-0.339029	3.56782	-0.254953	-0.193596	-0.32612	0.750105	-0.33768	-0.350318	-0.421078	DG(14:1(9Z)/22:5(7Z,10Z,13Z,16Z,19Z)/0:0)[iso2]
1.75633	-1.05687	-1.02313	-0.794842	-0.91029	-0.882583	-0.351713	0.0237867	0.784122	-0.153277	0.520312	-0.129516	2.39486	0.30772	0.264713	-0.749624	DG(15:0/19:0/0:0)[iso2]
2.88096	-0.149058	-0.384291	-0.384291	-0.384291	-0.384291	-0.384291	-0.384291	2.19265	-0.384291	-0.384291	-0.384291	-0.31305	-0.384291	-0.384291	-0.384291	DG(15:1(9Z)/18:3(9Z,12Z,15Z)/0:0)[iso2]
-0.548185	3.08214	1.43261	-0.548185	0.364914	-0.548185	-0.548185	0.0139106	0.555457	-0.548185	-0.548185	-0.548185	0.0328226	-0.548185	-0.548185	-0.548185	DG(15:1(9Z)/22:4(7Z,10Z,13Z,16Z)/0:0)[iso2]
-0.281818	0.396001	0.530703	0.299517	0.0651651	-0.195692	0.399636	3.3785	-0.600359	-0.509907	-0.654186	-0.537748	-0.263813	-0.659589	-0.674084	-0.692321	DG(18:3(6Z,9Z,12Z)/17:1(9Z)/0:0)[iso2]
1.49377	0.430689	0.0522287	0.245851	1.17496	1.21537	1.48145	1.02196	-0.960538	-0.911502	-0.775295	-0.838202	-0.678349	-1.00032	-0.971886	-0.980185	DG(18:4(6Z,9Z,12Z,15Z)/18:0/0:0)[iso2]
-0.626609	-1.01064	-1.06711	-1.05399	-1.07071	-0.946732	-0.734921	-0.788368	1.13857	1.40227	0.36254	0.799838	1.06467	0.894719	1.4605	0.175974	DG(18:4(6Z,9Z,12Z,15Z)/18:1(9Z)/0:0)[iso2]
-0.334919	-0.334919	-0.334919	-0.334919	-0.334919	-0.334919	-0.334919	-0.334919	0.46005	-0.334919	-0.334919	-0.334919	-0.334919	-0.334919	3.64237	0.251532	DG(19:1(9Z)/20:5(5Z,8Z,11Z,14Z,17Z)/0:0)[iso2]
-1.05289	-1.03102	-0.251043	-0.72797	-1.04298	-1.05289	-1.05289	-0.709257	1.0579	0.575369	0.373158	0.422875	1.92871	1.35282	1.03922	0.170885	DG(17:1(9Z)/17:2(9Z,12Z)/0:0)[iso2]
0.0506049	-1.23431	1.75142	-0.893249	-0.656529	-0.918139	-0.76515	-0.77904	0.843279	0.111547	0.0998372	-0.0861622	2.50089	0.0661314	0.217387	-0.308515	DG(17:1(9Z)/19:0/0:0)[iso2]
1.34959	-0.263736	0.128396	-0.509663	0.688658	2.05286	1.80379	0.613731	-0.86811	-0.422499	-0.788289	-0.86811	-0.783855	-0.86811	-0.492433	-0.772222	DG(16:0/20:4(5Z,8Z,11Z,14Z)/0:0)[iso2]
-0.551162	-0.551162	3.18157	-0.551162	0.869188	0.177044	-0.551162	-0.551162	-0.551162	-0.100856	-0.551162	0.897444	-0.551162	-0.551162	0.487224	-0.551162	DG(18:3(9Z,12Z,15Z)/18:3(9Z,12Z,15Z)/0:0)
0.0549768	0.307811	-0.060562	1.02551	-0.811551	-0.811551	-0.486148	-0.291347	0.785514	0.501064	-0.811551	-0.811551	2.9494	-0.811551	0.0830891	-0.811551	DG(18:0/20:1(11Z)/0:0)[iso2]
-0.200253	1.04475	-0.399453	-0.181226	-0.357173	0.232878	-0.537496	-0.470739	-0.841849	-0.302209	-0.841849	-0.336409	3.27954	0.548169	-0.0912132	-0.545475	DG(18:3(9Z,12Z,15Z)/19:0/0:0)[iso2]
-0.464392	-0.464392	-0.464392	-0.464392	-0.464392	-0.464392	-0.464392	-0.464392	-0.464392	-0.464392	-0.464392	-0.464392	-0.464392	2.185	1.88806	1.96403	DG(16:1(9Z)/21:0/0:0)[iso2]
-0.267082	-0.0732482	-0.364392	-0.1095	2.08209	1.37969	2.01878	0.749639	-0.755202	-0.627218	-0.714166	-0.877569	-0.616214	-0.512186	-0.379219	-0.934198	DG(18:3(9Z,12Z,15Z)/20:0/0:0)[iso2]
2.1538	1.86903	-0.386951	-0.371106	0.538704	0.707932	0.502708	0.641206	0.282417	-0.871246	-0.855983	-0.80521	-0.876323	-0.903295	-0.813216	-0.812465	DG(17:1(9Z)/21:0/0:0)[iso2]
-0.140806	-0.258516	-0.246882	-0.258516	-0.258516	-0.258516	-0.258516	-0.258516	-0.258516	-0.258516	-0.258516	-0.258516	3.74839	-0.258516	-0.258516	-0.258516	DG(19:0/20:4(5Z,8Z,11Z,14Z)/0:0)[iso2]
0.131121	-0.509407	0.38586	-0.92259	-0.850301	-0.801202	-0.14529	0.149642	0.432973	-1.02043	0.0899289	-0.295961	2.39296	-0.0706057	2.05374	-1.02043	DG(20:1(11Z)/22:0/0:0)[iso2]
-0.403185	0.458295	-0.403185	-0.403185	3.17821	-0.403185	1.60489	-0.403185	-0.403185	-0.403185	-0.403185	-0.403185	-0.403185	-0.403185	-0.403185	-0.403185	DG(18:1(9Z)/22:6(4Z,7Z,10Z,13Z,16Z,19Z)/0:0)[iso2]
2.22733	-0.3635	-0.3635	-0.3635	-0.3635	-0.3635	-0.3635	-0.3635	-0.3635	-0.3635	-0.3635	2.86167	-0.3635	-0.3635	-0.3635	-0.3635	DG(20:0/22:4(7Z,10Z,13Z,16Z)/0:0)[iso2]
-0.514598	-0.514598	-0.514598	-0.514598	-0.471608	0.801205	-0.514598	-0.514598	-0.514598	0.51323	0.761651	-0.495489	-0.514598	0.267928	-0.514598	3.25447	DG(21:0/21:0/0:0)
1.09836	-0.328764	-0.328764	-0.328764	-0.328764	-0.328764	3.50434	-0.328764	-0.328764	-0.328764	-0.328764	-0.328764	-0.328764	-0.328764	-0.328764	-0.328764	DG(20:2(11Z,14Z)/22:2(13Z,16Z)/0:0)[iso2]
0.725603	0.619402	0.443773	1.37191	1.65547	0.338619	-0.915903	0.658915	1.13914	-0.949555	-0.805454	-0.774362	-0.19232	-1.62104	-1.25628	-0.437912	DG(22:0/22:3(10Z,13Z,16Z)/0:0)[iso2]
-0.338063	1.64071	-0.31826	-1.06384	1.98479	-1.24612	1.02858	0.400257	-0.942355	0.612097	-0.717136	-1.24612	0.0538746	0.373691	0.502686	-0.724779	DG(21:0/22:2(13Z,16Z)/0:0)[iso2]
-0.672463	3.18009	-0.309629	-0.75978	-0.567496	-0.526195	-0.94251	-0.483089	0.886196	0.140877	-0.653621	0.0235952	0.0209045	0.214456	-0.350553	0.799216	DG(14:0/0:0/14:0) (d5)
0.111092	0.76498	0.520355	3.08532	-1.0202	-1.03768	0.019154	-0.654294	-0.0699792	-1.18046	-0.0248835	-0.398408	0.0730428	-0.566749	-0.045665	0.424374	DG(19:0/0:0/19:0) (d5)
-0.263179	-0.263179	-0.263179	-0.263179	-0.0607049	-0.263179	-0.263179	-0.263179	3.74521	-0.263179	-0.263179	-0.263179	-0.263179	-0.263179	-0.263179	-0.263179	DG(18:0/16:0/0:0)
-0.785899	-1.20887	-1.20887	-1.20887	-1.10022	-0.850323	-0.602913	-0.0568118	1.3484	1.60764	0.48599	0.955961	1.02168	0.886236	0.530287	0.186576	DG(18:1(11E)/16:0/0:0)
-1.02834	-0.876726	-0.881317	-0.979014	-0.817548	0.947368	-0.147159	-0.31576	1.33555	1.76247	1.30103	0.487172	0.709721	-1.02834	0.559225	-1.02834	DG(20:0/18:0)
-0.956721	-0.970346	-0.970859	-0.975078	-0.93972	-0.99825	-0.884414	-0.515175	0.178417	0.481531	0.603718	1.10475	1.16726	0.973296	1.85817	0.84342	DG(P-14:0/18:1(9Z))
0.871369	3.53744	-0.358061	-0.358061	-0.358061	-0.358061	-0.358061	-0.358061	0.245981	-0.358061	-0.358061	-0.358061	-0.358061	-0.358061	-0.358061	-0.358061	MGDG(20:5(5Z,8Z,11Z,14Z,17Z)/18:3(9Z,12Z,15Z))
2.05962	0.649117	-0.0384169	1.30645	0.23962	-0.119951	1.21157	0.616541	0.160013	0.00470087	-0.882171	-0.767346	-1.62798	-1.00959	-1.00665	-0.795528	MGDG(18:3(9Z,12Z,15Z)/16:3(7Z,10Z,13Z))
3.58272	-0.324145	-0.231692	-0.324145	-0.324145	-0.324145	-0.324145	-0.324145	0.86286	-0.324145	-0.324145	-0.324145	-0.324145	-0.324145	-0.324145	-0.324145	MGDG(18:2(9Z,12Z)/18:2(9Z,12Z))
1.96397	0.913589	-0.750697	1.35741	0.733754	1.68647	0.281826	-0.286643	-0.768625	-0.768625	-0.764029	-0.744344	-0.751272	-0.712403	-0.689736	-0.70064	MGDG(18:3(9Z,12Z,15Z)/18:3(9Z,12Z,15Z))
-0.140242	-1.59291	-0.070407	-0.173719	-1.25631	-1.46799	-0.896258	-0.839786	1.56487	0.425445	0.127613	0.769453	1.62008	0.803588	0.670137	0.456442	Clerosterol
0.768145	-0.230201	-0.365772	-0.38253	-0.385878	-0.385878	-0.385878	-0.378788	3.54045	-0.373427	-0.338168	-0.340282	0.392029	-0.372501	-0.375438	-0.385878	16:3-Glc-Cholesterol
-0.49993	-0.49993	-0.49993	-0.49993	-0.448473	0.798737	-0.49993	-0.49993	-0.49993	0.37818	0.71169	-0.456815	-0.49993	0.19725	-0.49993	3.3188	20:0 Campesteryl ester
0.555442	-0.0309206	-0.824161	-1.45869	0.248191	1.54321	0.175319	0.864695	-0.603793	-1.00188	-1.0536	0.1067	1.34341	0.185816	1.44681	-1.49654	16:0 Stigmasteryl ester
0.934085	3.43561	-0.415174	-0.415174	0.121656	-0.415174	0.490729	-0.415174	-0.415174	-0.415174	-0.415174	-0.415174	-0.415174	-0.415174	-0.415174	-0.415174	16:2 Sitosteryl ester
-0.2248	0.101975	-0.0323379	-0.953694	0.615715	0.758038	0.313429	0.362688	-0.259024	-1.59206	-1.17245	-0.100376	2.69776	0.0885109	0.532211	-1.13558	18:1 Campesteryl ester
-0.626306	1.15142	-0.0328718	-0.626306	-0.626306	-0.626306	-0.626306	-0.626306	-0.626306	0.337247	-0.626306	-0.626306	2.82826	1.42288	0.00331977	-0.0735103	20:1 Campesteryl ester
-0.193044	-0.190208	2.62119	-0.225242	0.103375	0.296513	0.567549	0.546633	0.0611708	-1.08589	-1.3686	0.494126	0.972639	-1.06748	-0.164129	-1.3686	22:2 Campesteryl ester
1.13997	0.891183	0.684572	2.08253	0.354938	0.360657	0.553415	0.489775	-0.140927	-0.73925	-0.50814	-0.629906	-1.57507	-1.07298	-1.51876	-0.372016	Campesteryl glucoside
-0.495682	-0.277984	-0.622236	-0.507703	-0.43585	-0.579347	-0.353663	-0.270654	-0.560486	-0.630819	-0.630819	-0.470215	0.589487	2.94013	1.55711	0.748732	18:0-Glc-Campesterol
-0.770853	-0.160207	-0.73145	0.64178	-0.598475	-0.719428	-0.686168	-0.65266	0.725121	0.357023	1.3403	-0.91134	0.871321	-0.601784	2.6007	-0.703887	18:3-Glc-Campesterol
-0.710409	-0.606318	-0.687361	-1.29961	0.213367	-0.647381	-0.135625	0.399083	0.462685	-0.294443	-0.70824	-0.0813125	-0.318265	0.293772	1.10088	3.01918	Stigmasteryl glucoside
0.131803	0.715855	-0.681672	0.123691	-0.0711918	1.01088	0.103363	2.16802	-1.2157	0.447109	-0.574828	-1.25819	1.5404	-0.530349	-0.651013	-1.25819	22:0-Glc-Stigmasterol
-0.973623	-1.10777	-1.49395	-1.19648	0.945456	0.322261	1.41357	0.58931	0.136308	-0.419034	-0.869029	-0.27977	1.26608	-0.183998	1.77423	0.0764442	22:1-Glc-Sitosterol
-0.872454	-0.821592	-1.24147	-1.09445	0.505466	-0.393835	0.702066	0.132567	0.413159	-0.251496	-0.911772	-0.531423	1.93824	0.103838	2.18381	0.13934	22:2-Glc-Sitosterol
-0.665127	-0.472683	-0.290126	-1.26503	-0.608301	-1.23422	0.375377	-0.515466	-0.462983	0.0119314	-1.08624	1.33153	1.3074	1.58868	1.69211	0.29315	18:1-Glc-Stigmasterol
0.583075	0.352588	0.604635	0.764765	-0.489461	-0.620292	-0.832745	-0.00143841	0.951844	-0.629397	-0.818577	-0.946393	2.85378	-0.242505	-0.65002	-0.879863	20:2-Glc-Stigmasterol
2.64468	1.84803	1.38896	-0.453455	-0.440206	-0.453455	-0.453455	-0.453455	-0.453455	-0.453455	-0.453455	-0.453455	-0.453455	-0.453455	-0.453455	-0.453455	20:3-Glc-Stigmasterol
-0.408169	-0.349003	-0.912091	-0.890583	0.360424	-0.71041	-0.0738536	0.609375	0.44397	0.2922	-1.1179	-1.00945	1.36527	-0.37323	2.74222	0.031238	22:2-Glc-Stigmasterol
0.0743503	0.278318	-0.344316	-0.299894	-0.408675	-0.308803	-0.0796482	-0.906508	-0.422314	-0.749468	-0.764825	-0.443843	3.07923	1.14011	0.885099	-0.728807	20:1 Cholesteryl ester
-0.497843	-0.189297	-0.698543	-1.12928	-0.425175	-0.885392	-0.889396	-0.72585	-0.27546	-0.0659948	0.408447	1.05915	2.15219	1.75612	1.07013	-0.663794	20:4 Cholesteryl ester
-0.380517	-0.158058	-0.396132	-0.396132	-0.396132	-0.396132	-0.396132	-0.396132	-0.372304	-0.396132	-0.396132	-0.396132	1.53101	3.29272	-0.0455714	-0.302094	12:0 Cholesteryl ester
-0.820357	-0.0886517	1.02411	-0.820357	-0.52934	-0.820357	1.23152	1.10406	-0.820357	-0.820357	-0.820357	1.7106	1.49702	-0.820357	-0.820357	0.613533	15:0 Cholesteryl ester
0.699192	-0.0746757	-0.730584	2.25253	2.18634	-0.730584	0.827853	-0.730584	-0.0411585	-0.210574	-0.730584	-0.730584	-0.505701	-0.675564	-0.0747326	-0.730584	22:5 Cholesteryl ester
-1.01025	0.564859	0.510347	1.20766	0.758135	-1.19607	-1.19607	2.05114	1.03924	-0.9103	-0.248793	-0.793346	-0.545865	0.563985	0.221759	-1.01643	Cholesteryl-alpha-D-glucoside
-0.260618	-0.182292	-0.375917	-0.297933	-0.149785	-0.375917	-0.19447	-0.245446	0.16599	-0.157686	-0.375917	-0.375917	3.71446	-0.375917	-0.287731	-0.224905	LacCer(d18:1/18:1(9Z))
0.471129	0.344129	-0.935695	0.418969	0.109375	-0.349373	-0.317218	-0.247621	0.559657	0.485548	-0.269412	-0.208509	2.77794	-0.772272	0.015169	-2.08182	LacCer(d18:0/16:0)
-0.408344	2.89239	-0.408344	-0.408344	-0.408344	2.08772	-0.408344	-0.408344	-0.408344	-0.408344	-0.408344	-0.408344	0.328365	-0.408344	-0.408344	-0.408344	LacCer(d18:0/18:1)
0.0352678	-0.278604	-0.278604	-0.278604	-0.278604	-0.278604	-0.278604	-0.278604	-0.278604	-0.278604	-0.278604	-0.278604	3.73724	-0.278604	-0.278604	-0.150654	Cer(d15:1/22:0)
1.05069	0.946634	0.854954	0.719686	1.15207	0.632458	1.17611	1.13574	-0.960518	-0.94471	-0.960518	-0.960518	-0.960518	-0.960518	-0.960518	-0.960518	Cer(d14:2(4E,6E)/20:1(11Z))
1.18951	-0.587596	-0.587596	-0.587596	-0.587596	0.0554755	-0.530523	-0.587596	-0.493362	-0.188214	1.6092	-0.587596	2.78473	0.168272	-0.587596	-0.481923	Cer(d18:0/17:0)
0.757593	0.677736	1.52176	0.6647	0.0726146	-0.509595	0.249874	0.338204	-0.643767	-1.39312	-1.26518	-1.05748	0.756615	-0.543332	1.72874	-1.35536	Cer(d20:0/22:0)
0.0872976	-0.98936	-0.924565	-1.01567	-0.840522	0.0303251	0.571846	0.591355	2.30287	1.05576	-0.118665	-0.763628	0.712663	-1.04161	1.18994	-0.848042	Cer(t20:0/22:0(2OH))
-0.775145	-0.326014	-0.837787	-0.96237	-0.568646	-1.42327	-1.01849	-1.03025	0.454119	0.787516	0.819626	1.12798	1.53445	1.44929	0.974331	-0.205344	GlcCer(d15:1/18:0)
-0.279651	0.380404	-0.500706	-0.500706	-0.500706	0.660961	-0.25165	-0.500706	-0.500706	-0.279441	-0.149678	-0.500706	0.187012	-0.38913	-0.386867	3.51228	GlcCer(d14:2(4E,6E)/18:1(9Z))
1.01615	1.78592	-0.0113476	1.14754	-0.522348	-0.570945	-2.217	-0.682727	-0.58442	-0.474619	-0.739478	-0.248616	-0.152474	0.631491	0.279189	1.34368	GlcCer(d15:2(4E,6E)/18:0)
3.25735	0.295545	0.806347	0.498131	0.426656	-0.601293	-0.662168	-0.662168	-0.662168	-0.662168	-0.662168	0.0129376	-0.15225	-0.13762	-0.662168	-0.432796	GlcCer(d15:2(4E,6E)/22:0)
2.41721	1.29495	0.188786	1.11414	0.0428605	0.111629	0.779947	0.54914	-0.812333	-0.812333	-0.812333	-0.812333	-0.812333	-0.812333	-0.812333	-0.812333	GlcCer(d14:1(4E)/20:0(2OH))
-0.920235	-0.923797	-0.923636	-0.915157	-0.923409	-0.92253	-0.922821	-0.89633	0.823562	1.30522	0.5188	1.38456	1.37871	1.24048	0.357229	0.339365	GlcCer(d14:1(4E)/22:0(2OH))
-0.565213	-0.565213	-0.565213	-0.565213	-0.565213	-0.565213	-0.565213	-0.565213	-0.565213	-0.413632	-0.0206341	3.05366	0.0850037	0.330768	0.574793	1.47696	GlcCer(d16:1(4E)/22:0(2OH))
1.70028	1.0288	1.5465	0.294296	0.665156	-0.479404	-0.10762	0.715755	-0.482555	-1.32452	-1.3017	-1.03059	0.63414	-0.266339	-0.128342	-1.46386	Cer(m18:1(4E)/26:1(17Z))
0.101057	-0.0875458	3.7085	-0.164849	-0.255084	-0.385839	-0.00385106	-0.241096	-0.281876	-0.2401	-0.385839	-0.385839	-0.220122	-0.385839	-0.385839	-0.385839	Cer(m18:0/22:0)
1.00262	0.369486	0.583893	-0.0497185	-0.611149	-1.19265	0.212665	0.408525	0.837857	-1.41924	-1.04245	0.145877	2.1103	-0.76266	0.814964	-1.40832	Cer(d18:0/24:0)
